# Supplementary material for: Time‐series transcriptomics and proteomics reveal alternative modes to decode p53 oscillations
Source: Mol Syst Biol. 2022 Mar 14;18(3):e10588. doi: 10.15252/msb.202110588 (PMC8919251; doi:10.15252/msb.202110588)
Supplement: Supplementary file 3 — Dataset EV1 [file MSB-18-e10588-s003.xlsx]

## Sheet: Dataset_Legend
Dataset EV1
List of p53 target genes defined by the direct binding of p53 to its target promoters based on ChIP-seq data following radiation (Hafner et al, 2017) .

## Sheet: Dataset_EV1
GeneSymbol
FAM132A
CALML6
LOC284661
LOC284661
AJAP1
KCNAB2
HES2
TAS1R1
CAMTA1
RERE
ENO1
MIR34A
UBE4B
CASZ1
LOC101929181
MIR4632
DHRS3
AADACL4
KAZN
KAZN
KAZN
FHAD1
EPHA2
ARHGEF19
CROCCP3
MIR3675
PADI4
RCC2
ARHGEF10L
ARHGEF10L
IGSF21
KLHDC7A
PAX7
PLA2G2F
HP1BP3
NBPF3
USP48
USP48
LDLRAD2
HSPG2
CELA3B
CDC42
MIR4253
ZNF436
ID3
IL22RA1
GRHL3
RUNX3
SEPN1
SFN
SYTL1
WASF2
WASF2
ATPIF1
ATPIF1
SESN2
SESN2
PHACTR4
PHACTR4
OPRD1
PTPRU
LOC101929406
LOC101929406
MATN1-AS1
MIR4420
PUM1
LINC01225
TMEM39B
MTMR9LP
ZBTB8B
FNDC5
RNF19B
RNF19B
CSF3R
MIR4255
MTF1
INPP5B
INPP5B
LINC01343
GJA9-MYCBP
NDUFS5
KIAA0754
MFSD2A
NFYC-AS1
MIR30C1
FOXO6
FOXO6
EDN2
EDN2
RIMKLA
CCDC30
CLDN19
SLC2A1-AS1
FAM183A
PLK3
AKR1A1
CCDC17
MAST2
PIK3R3
TSPAN1
POMGNT1
MOB3C
FOXD2
TRABD2B
TRABD2B
ELAVL4
DMRTA2
TTC39A
OSBPL9
OSBPL9
OSBPL9
CC2D1B
ZCCHC11
PCSK9
DAB1-AS1
DAB1
C1orf87
NFIA-AS1
INADL
INADL
CACHD1
LINC01359
C1orf141
IL23R
IL12RB2
SERBP1
GADD45A
GADD45A
DEPDC1
ZRANB2-AS2
NEGR1-IT1
NEGR1-IT1
LRRIQ3
ERICH3-AS1
LHX8
LHX8
ACADM
AK5
FAM73A
FUBP1
GIPC2
ADGRL2
ADGRL2
ADGRL2
LINC01361
LINC01361
LINC01361
CTBS
WDR63
C1orf52
LOC101927844
PKN2
GTF2B
LOC729930
ZNF644
CDC7
CDC7
CDC7
CCDC18
BCAR3
ABCA4
ABCD3
SLC44A3
LOC100996635
LOC101928241
LOC101928241
DPYD-AS1
SNX7
SNX7
PALMD
SLC35A3
CDC14A
RNU6-31P
PRMT6
PRMT6
PRMT6
PRMT6
PRMT6
PRMT6
PRMT6
PRMT6
PRMT6
PRMT6
PRMT6
PRMT6
PRMT6
PRMT6
NTNG1
VAV3
FAM102B
AKNAD1
SARS
CELSR2
GNAI3
EPS8L3
DENND2D
PIFO
FAM212B
CTTNBP2NL
CAPZA1
MOV10
RHOC
FAM19A3
LINC01356
HIPK1-AS1
TRIM33
TRIM33
TRIM33
BCAS2
SIKE1
CASQ2
NHLH2
NHLH2
SLC22A15
PTGFRN
FAM46C
GDAP2
HAO2
HAO2
ADAM30
EMBP1
ANKRD20A12P
FAM72C
PDE4DIP
PDE4DIP
SEC22B
ANKRD35
PRKAB2
GJA8
BOLA1
ENSA
CTSS
CDC42SE1
PIP5K1A
SELENBP1
S100A10
S100A11
RPTN
LCE5A
LCE1E
S100A6
S100A2
MIR190B
KCNN3
PMVK
ZBTB7B
POU5F1P4
ASH1L-AS1
LMNA
PYHIN1
ARHGAP30
KLHDC9
FCGR2A
RPL31P11
NOS1AP
UAP1
UCK2
MAEL
CREG1
MPC2
LINC00970
ATP1B1
F5
FMO4
DNM3
DNM3
C1orf105
C1orf105
LOC730159
LOC730159
SERPINC1
GPR52
GPR52
TNR
TNR
TNR
TNR
MIR488
LOC101928778
LOC101928778
LOC101928778
SEC16B
FAM20B
AXDND1
ACBD6
ACBD6
ACBD6
OVAAL
IER5
IER5
CACNA1E
ZNF648
LOC284648
NPL
SHCBP1L
SMG7-AS1
EDEM3
LINC01350
HMCN1
HMCN1
PRG4
PACERR
PLA2G4A
PLA2G4A
PLA2G4A
PLA2G4A
PLA2G4A
PLA2G4A
BRINP3
BRINP3
LOC440704
RGS18
RGS18
RGS2
LINC01031
MIR4735
MIR4735
DENND1B
NEK7
NEK7
NR5A2
NR5A2
LINC00862
LINC00862
LINC00862
GPR25
PHLDA3
RPS10P7
ELF3
LGR6
PPP1R12B
CYB5R1
LOC100506747
CHIT1
BTG2
MDM4
MDM4
CNTN2
NUCKS1
C1orf186
DYRK3
IL19
IL20
FCAMR
CD55
CD46
PLXNA2
PLXNA2
MIR205HG
MIR205HG
HHAT
HHAT
SLC30A1
LPGAT1
ATF3
ATF3
PTPN14
KCNK2
TGFB2-OT1
RNU5F-1
RAB3GAP2
DISP1
CCDC185
CAPN2
LOC101927164
LBR
ENAH
EPHX1
C1orf95
LOC100130093
RAB4A
RAB4A
RAB4A
COG2
TRIM67
DISC2
LOC101927683
NTPCR
PCNXL2
MIR4427
MIR4427
COA6
IRF2BP2
LINC01132
TBCE
GNG4
GNG4
CHRM3
MIR3123
MAP1LC3C
C1orf100
DESI2
KIF26B
SMYD3
AHCTF1
OR2G2
ZMYND11
MIR5699
ADARB2
LINC00700
MIR6072
PITRM1
AKR1C6P
GDI2
LOC399715
PRKCQ
LINC00707
LINC00708
LINC00708
LINC00708
LINC00709
LINC00709
CELF2-AS2
MIR4480
OPTN
PRPF18
PRPF18
LOC101928453
LOC101928453
OLAH
C10orf111
NMT2
PTER
VIM-AS1
CACNB2
MALRD1
MIR1915
DNAJC1
MIR603
MIR603
ARHGAP21
APBB1IP
ACBD5
ARMC4
BAMBI
C10orf126
LYZL1
SVIL-AS1
MIR938
LOC101929279
KIF5B
ITGB1
ITGB1
LINC00838
PARD3-AS1
CCNY
PCAT5
LINC00993
ZNF33A
LINC00999
LINC00999
LOC441666
LOC441666
LOC441666
LOC441666
LOC441666
LOC441666
ZNF33B
MIR5100
LINC00841
LOC102724323
LOC102724323
ZNF488
FRMPD2
MAPK8
ARHGAP22
ARHGAP22
WDFY4
LRRC18
ASAH2
SGMS1
LINC01468
MBL2
MBL2
ZWINT
MIR3924
FAM13C
LINC01553
ANK3
ANK3
ANK3
CDK1
ZNF365
LINC01515
LINC01515
LRRTM3
UNC5B-AS1
LOC102723377
CHST3
ANAPC16
DDIT4
DDIT4
CAMK2G
DUSP13
SAMD8
KCNMA1
KCNMA1
KCNMA1
DLG5
ZMIZ1-AS1
ZMIZ1
PPIF
TMEM254
TSPAN14
SH2D4B
SH2D4B
SH2D4B
SH2D4B
NRG3
NRG3
NRG3-AS1
NRG3-AS1
GHITM
CCSER2
GRID1-AS1
MIR346
FAM35A
KLLN
PTEN
RNLS
ACTA2
LIPA
ANKRD1
PCGF5
PCGF5
PPP1R3C
MARCH5
CYP26A1
MYOF
HELLS
CYP2C19
CYP2C9
PDLIM1
PDLIM1
SORBS1
LCOR
LCOR
SLIT1-AS1
ANKRD2
PI4K2A
MARVELD1
LOXL4
HPSE2
ENTPD7
DNMBP
BLOC1S2
PAX2
LBX1
POLL
KCNIP2
SUFU
SFXN2
CNNM2
SORCS3-AS1
LOC101927549
LOC101927549
SORCS1
SORCS1
LINC01435
MXI1
ADRA2A
MIR4295
MIR4295
TCF7L2
GFRA1
GFRA1
PNLIPRP2
HSPA12A
KCNK18
EMX2OS
LINC00867
NANOS1
NANOS1
MIR4681
PLPP4
PLPP4
WDR11-AS1
WDR11-AS1
FGFR2
GPR26
MIR4296
MIR4296
CTBP2
FANK1-AS1
FAM196A
NPS
CLRN3
GLRX3
TCERG1L-AS1
LINC01164
BNIP3
PWWP2B
UTF1
MIR202
FRG2B
ANO9
EPS8L2
PIDD1
FAM99A
SYT8
TRPC2
OR52K2
TRIM22
OR52N2
OR52E8
KRT8P41
KRT8P41
ZNF143
WEE1
LOC101928008
LOC101928008
MICAL2
MICAL2
BTBD10
C11orf58
RPS13
NCR3LG1
KCNJ11
ABCC8
PRMT3
PRMT3
MIR8087
LINC00678
METTL15
METTL15
MIR8068
FSHB
MPPED2
WT1
TCP11L1
LINC00294
CSTF3
EHF
EHF
LOC100507144
MIR3973
RAG2
LOC103312105
LOC103312105
LRRC4C
LINC01499
HNRNPKP3
DGKZ
ATG13
CKAP5
DDB2
AGBL2
OR5T1
CTNND1
CNTF
MIR3162
MS4A13
FADS1
FTH1
FTH1
INCENP
INCENP
SCGB2A1
SCGB1D4
MTA2
MIR3680-1
HRASLS2
C11orf84
LOC100996455
SLC22A11
CDC42BPG
SAC3D1
SPDYC
NEAT1
OVOL1
FOSL1
RIN1
RBM14
RHOD
ACY3
KMT5B
C11orf24
LRP5
CPT1A
CPT1A
LOC338694
LINC01488
LINC01488
LOC101928443
LOC101928443
SHANK2-AS1
SHANK2-AS1
SHANK2-AS1
SHANK2
RNF121
ATG16L2
C2CD3
GDPD5
LRRC32
MIR708
MIR708
LOC101928944
LOC101928944
LOC101928944
MIR4300
CCDC90B
DLG2
DLG2
DLG2
DLG2
SYTL2
C11orf73
ME3
ME3
ME3
TMEM135
TMEM135
MIR4490
HEPHL1
IZUMO1R
KDM4E
SRSF8
MIR7976
MIR7976
MIR7976
CNTN5
ARHGAP42
TMEM133
MIR3920
MIR3920
BIRC3
MIR4693
ATM
DDX10
DDX10
ZC3H12C
LOC100132078
BTG4
TTC12
ANKK1
MIR4301
CADM1
BACE1
TMPRSS4-AS1
CCDC84
USP2
THY1
PVRL1
PVRL1
LOC102724301
TRIM29
SORL1
OR8G2
TBRG1
TIRAP
LINC01395
LINC01395
LOC103611081
NTM
B4GALNT3
RAD52
DCP1B
CACNA1C-AS1
CCND2
TIGAR
KCNA5
SCARNA10
LPCAT3
CLEC4E
A2ML1
CLECL1
CLEC2A
YBX3
TAS2R13
PRB2
ETV6
BCL2L14
BORCS5
DUSP16
CREBL2
ATF7IP
PLBD1-AS1
PTPRO
DERA
PIK3C2G
PIK3C2G
PLEKHA5
AEBP2
KCNJ8
ETNK1
LRMP
CASC1
LMNTD1
TM7SF3
PPFIBP1
FAR2
FAM60A
BICD1
PKP2
ALG10
SLC2A13
MUC19
MUC19
CNTN1
ADAMTS20
TMEM117
NELL2
LINC00938
SCAF11
SCAF11
SLC38A1
SLC38A2
LOC100288798
PCED1B-AS1
RPAP3
SLC48A1
VDR
OR10AD1
ANP32D
LALBA
LOC100335030
CERS5
LARP4
METTL7A
KRT80
KRT7
KRT83
KRT3
HOXC13
OR9K2
DGKA
GPR182
TAC3
NAB2
LRP1
R3HDM2
INHBC
XRCC6BP1
LRIG3
LRIG3
LRIG3
SLC16A7
SLC16A7
SLC16A7
SLC16A7
SLC16A7
FAM19A2
FAM19A2
PPM1H
AVPR1A
C12orf66
TBK1
TBK1
MIR548Z
GNS
FLJ41278
LEMD3
LOC100507065
MIR6074
LLPH
HELB
LOC102724421
DYRK2
IFNG-AS1
IFNG
LOC100507195
SNORA70G
LOC100130075
LOC100130075
LOC100130075
MDM2
MIR3913-2
RAB3IP
CNOT2
PTPRB
PTPRR
RAB21
LOC101928137
LOC101928137
LOC101928137
LOC101928137
LOC100507377
ATXN7L3B
KCNC2
KCNC2
KCNC2
PHLDA1
NAP1L1
BBS10
OSBPL8
OSBPL8
OSBPL8
ZDHHC17
CSRP2
E2F7
E2F7
NAV3
NAV3
NAV3
SYT1
PPP1R12A
LINC01490
TMTC2
MGAT4C
MKRN9P
KITLG
KITLG
KITLG
LOC728084
DUSP6
DUSP6
LINC00936
LINC00615
LINC01619
LINC01619
CLLU1OS
C12orf74
C12orf74
PLEKHG7
EEA1
LOC102724933
UBE2N
CRADD
PLXNC1
CEP83
CEP83-AS1
NTN4
ELK3
CDK17
NEDD1
MIR135A2
LOC643711
SLC9A7P1
SLC25A3
SLC25A3
IKBIP
FAM71C
FAM71C
UHRF1BP1L
DRAM1
DRAM1
PMCH
IGF1
LOC101929084
TXNRD1
CHST11
SLC41A2
NUAK1
TMEM263
BTBD11
BTBD11
ASCL4
CMKLR1
ISCU
SSH1
DAO
DAO
DAO
ACACB
TRPV4
ATP2A2
CUX2
ALDH2
HECTD4
RASAL1
MIR7106
LINC01234
TBX5
TBX3
TBX3
TBX3
MIR620
MIR620
MIR4472-2
MIR4472-2
NOS1
KSR2
SUDS3
CCDC60
CCDC60
PRKAB1
TRIAP1
SPPL3
BCL7A
BCL7A
MLXIP
ABCB9
LOC101927415
FAM101A
FAM101A
NCOR2
NCOR2
MIR5188
LOC440117
GLT1D1
LOC338797
SFSWAP
SFSWAP
SFSWAP
FBRSL1
ZNF10
ANKRD20A9P
RNU6-52P
ZMYM2
MIR4499
LINC00367
LINC01046
MICU2
FGF9
SACS-AS1
C1QTNF9B-AS1
TPTE2P6
ATP12A
CENPJ
LINC01053
GPR12
GPR12
RASL11A
GSX1
FRY-AS1
PDS5B
STARD13
STARD13
RFC3
RFC3
NBEA
LINC00547
TRPC4
LINC00571
UFM1
STOML3
LHFP
LINC00548
LINC00598
LOC101929140
OR7E37P
VWA8
GTF2F2
SPERT
LRCH1
SUCLA2
MED4-AS1
MED4-AS1
MED4
LINC00462
ST13P4
ST13P4
DLEU1-AS1
DLEU1-AS1
DLEU7-AS1
WDFY2
UTP14C
MRPS31P5
MIR5007
LOC101926897
PCDH20
LINC00383
ATXN8OS
DACH1
KLF5
LINC00392
LINC00392
CTAGE11P
KCTD12
POU4F1
LINC01068
SLITRK1
SLITRK1
LINC00351
MIR622
LINC01049
GPC6
DCT
LOC101927284
STK24
DOCK9-AS1
PCCA
NALCN-AS1
MIR548AS
LINC00443
COL4A1
LINC00403
LINC01070
TUBGCP3
GAS6
CHAMP1
TEP1
EDDM3A
RNASE1
METTL17
ZNF219
TMEM253
DAD1
DHRS2
DHRS2
RABGGTA
NYNRIN
NOVA1
NOVA1
G2E3
DTD2
ARHGAP5-AS1
ARHGAP5
AKAP6
AKAP6
SPTSSA
CFL2
BAZ1A
BAZ1A
PSMA6
INSM2
INSM2
RALGAPA1P
PAX9
MIR4503
MIR4503
MIR4503
FOXA1
FOXA1
FOXA1
LINC00639
SEC23A
PNN
FBXO33
LOC644919
LOC644919
LRFN5
FSCB
FSCB
FSCB
FSCB
PRPF39
LINC00871
LINC00871
LINC00871
LINC00871
LINC00648
MIR6076
LINC01599
ATL1
TRIM9
LINC00640
LINC00640
FRMD6-AS2
FRMD6
GPR137C
LOC101927620
MIR5580
DLGAP5
RPL13AP3
TMEM260
EXOC5
C14orf105
PSMA3-AS1
TOMM20L
KIAA0586
DAAM1
DHRS7
TRMT5
SLC38A6
LOC101927780
LOC101927780
SYT16
KCNH5
KCNH5
PPP2R5E
WDR89
SGPP1
SYNE2
PLEKHG3
PLEKHG3
FNTB
LOC100128233
LINC00238
LINC00238
LINC00238
GPHN
FAM71D
TMEM229B
RAD51B
RAD51B
ZFP36L1
ACTN1-AS1
SLC39A9
SLC39A9
SUSD6
SRSF5
SLC8A3
SLC8A3
ADAM21
PCNX
PCNX
PCNX
SIPA1L1
RGS6
RGS6
RGS6
ZNF410
ENTPD5
ENTPD5
PGF
FOS
ESRRB
IRF2BPL
NRXN3
NRXN3
DIO2-AS1
GTF2A1
STON2
LINC01467
LOC283585
LOC283585
LOC283585
ZC3H14
FOXN3-AS1
NRDE2
LOC101928909
TTC7B
TTC7B
CCDC88C
PPP4R3A
ATXN3
CPSF2
RIN3
SERPINA6
SERPINA6
SERPINA11
SERPINA9
LOC730202
VRK1
LINC01550
LINC01550
C14orf177
C14orf177
CCNK
SLC25A47
WDR25
MOK
TRAF3
AMN
LINC00605
SNORA28
C14orf180
C14orf79
PACS2
BRF1
TMEM121
TMEM121
ELK2AP
LINC00226
LINC00221
LINC00221
LOC646214
GOLGA8S
SNRPN
GABRG3-AS1
GABRG3-AS1
OCA2
FAM189A1
FAM189A1
TJP1
TRPM1
KLF13
FMN1
GJD2
ANP32AP1
MIR3942
MIR3942
DPH6-AS1
MIR4510
MIR4510
C15orf41
GPR176
GPR176
SRP14
INO80
INO80
PLA2G4E
CDAN1
SPG11
DUOX2
SLC24A5
EID1
GALK2
FGF7
DTWD1
DTWD1
SPPL2A
SPPL2A
TNFAIP8L3
CYP19A1
TMOD3
MAPK6
MYO5C
MYO5C
ARPP19
FAM214A
WDR72
UNC13C
RSL24D1
RSL24D1
RFX7
RFX7
TEX9
ZNF280D
LOC145783
TCF12
POLR2M
ADAM10
FAM63B
MIR2116
FAM81A
GCNT3
GCNT3
GTF2A2
FOXB1
FOXB1
ANXA2
RORA-AS2
MIR8067
RPS27L
LOC102723344
CSNK1G1
OAZ2
MIR1272
DENND4A
ZWILCH
MIR4312
LINC00593
CT62
CT62
THSD4-AS1
THSD4
THSD4
THSD4
GRAMD2
ARIH1
NEO1
ISLR2
CCDC33
UBL7-AS1
MIR4513
COMMD4
FBXO22
TYRO3P
TYRO3P
LINC00597
HMG20A
IDH3A
CHRNA3
LOC646938
BCL2A1
FAH
LINC01314
LOC101929586
TMC3
MEX3B
ACTG1P17
HDGFRP3
SEC11A
SLC28A1
AKAP13
LINC00052
AEN
ISG20
ABHD2
ABHD2
MIR9-3HG
MIR9-3HG
LINC00928
ZNF710
GABARAPL3
IQGAP1
CRTC3
ASB9P1
MIR3175
LINC01197
LINC00924
NR2F2
MIR4714
PGPEP1L
PGPEP1L
TTC23
HSP90B2P
HSP90B2P
DNM1P46
LINS1
ASB7
ALDH1A3
CHSY1
RAB40C
SSTR5
MAPK8IP3
FAHD1
HS3ST6
MIR3178
SRRM2-AS1
FLYWCH1
ZSCAN10
ZNF205-AS1
CLUAP1
CREBBP
ADCY9
ADCY9
GLIS2-AS1
MGRN1
ANKS3
PPL
EEF2KMT
EEF2KMT
LINC01570
RBFOX1
TMEM186
ATF7IP2
ATF7IP2
EMP2
TVP23A
SOCS1
PRM1
LOC101927131
LITAF
ZC3H7A
RSL1D1
MIR4718
SHISA9
SHISA9
ERCC4
MIR365A
MIR365A
MIR484
ABCC1
ABCC1
NPIPA8
XYLT1
TMC7
CCP110
GPR139
LYRM1
PDZD9
VWA3A
ERN2
PRKCB
CACNG3
ZKSCAN2
HS3ST4
HS3ST4
C16orf82
IL21R
IL21R
KIAA0556
GSG1L
GSG1L
GSG1L
NUPR1
ATP2A1
SNX29P2
C16orf54
ORAI3
ITGAM
ITGAM
ITGAM
LINC00273
ANKRD26P1
ANKRD26P1
ANKRD26P1
ANKRD26P1
ANKRD26P1
ANKRD26P1
ANKRD26P1
ANKRD26P1
ANKRD26P1
ANKRD26P1
ANKRD26P1
ANKRD26P1
ANKRD26P1
ANKRD26P1
ANKRD26P1
ANKRD26P1
ANKRD26P1
ANKRD26P1
NETO2
ITFG1
ZNF423
PAPD5
SALL1
CHD9
CHD9
CHD9
LOC102723373
RBL2
IRX3
BBS2
CNOT1
LOC101927580
CDH8
CDH8
CDH11
LINC00922
CDH5
RRAD
FAM65A
SLC12A4
NFATC3
NFATC3
SLC7A6
ZFP90
TANGO6
MIR1972-2
PDPR
VAC14
HYDIN
ZFHX3
ZFHX3
CLEC18B
MLKL
FA2H
FA2H
LDHD
CHST6
CHST5
TERF2IP
TERF2IP
CNTNAP4
CLEC3A
CLEC3A
CLEC3A
MAF
CMIP
PLCG2
LOC101928417
MIR3182
HSBP1
LOC400548
MIR5093
MIR5093
GSE1
GSE1
LINC01082
FENDRR
SLC7A5
ACSF3
LOC101927817
LOC101927817
MIR3183
SERPINF1
RTN4RL1
NCBP3
ANKFY1
SPNS2
SMTNL2
MINK1
LOC339166
WSCD1
MIR4520-2
POLR2A
MYH10
MFSD6L
NTN1
LOC101928266
GAS7
MYH13
MYH13
ELAC2
ELAC2
MGC12916
ADORA2B
MPRIP
PLD6
NT5M
ALDH3A1
AKAP10
SPECC1
CCDC144NL
KCNJ18
MIR4522
WSB1
LYRM9
PYY2
KRT18P55
TRAF4
EFCAB5
NSRP1
SUZ12P1
MIR4733
OMG
ZNF207
AA06
CCL1
TMEM132E
UNC45B
CCL23
LOC100131347
PLXDC1
GRB7
ZPBP2
CASC3
MIR6867
RARA
CCR7
CCR7
CCR7
KRT19
KRT17
ZNF385C
MIR2117
MPP3
CD300LG
PYY
C17orf53
DCAKD
PLCD3
SPATA32
PNPO
PRAC1
ITGA3
MRPL27
MIR8059
WFIKKN2
TOB1
TOB1
NME1
MBTD1
LOC440446
CA10
CA10
KIF2B
TOM1L1
STXBP4
HLF
ANKFN1
ANKFN1
C17orf67
SCPEP1
MSI2
MSI2
LOC101927557
MRPS23
CUEDC1
RAD51C
PPM1E
PPM1E
PTRH2
VMP1
MIR21
MIR21
RNFT1
USP32
APPBP2
APPBP2
BCAS3
BCAS3
BCAS3
BCAS3
BCAS3
TBX2-AS1
TBX2-AS1
TBX2-AS1
NACA2
NACA2
NACA2
NACA2
NACA2
NACA2
NACA2
NACA2
NACA2
NACA2
NACA2
NACA2
NACA2
NACA2
NACA2
NACA2
NACA2
NACA2
NACA2
BRIP1
BRIP1
BRIP1
BRIP1
BRIP1
BRIP1
BRIP1
BRIP1
BRIP1
BRIP1
BRIP1
BRIP1
BRIP1
BRIP1
BRIP1
BRIP1
BRIP1
MED13
MED13
MED13
MED13
MED13
MIR548W
MIR548W
TANC2
TANC2
TANC2
TANC2
DDX42
PSMC5
ICAM2
MIR6080
AMZ2P1
AMZ2P1
GNA13
CEP112
HELZ
PITPNC1
AMZ2
ARSG
LINC01482
MAP2K6
LINC01483
CASC17
SOX9
SDK2
MIR3615
FDXR
LLGL2
UNK
RNF157-AS1
SNHG16
ST6GALNAC2
SEPT9
CYTH1
ENGASE
ENGASE
LOC101928855
C17orf89
LINC00482
SLC25A10
FOXK2
FOXK2
ZNF750
ZNF750
CLUL1
TYMSOS
LPIN2
LPIN2
DLGAP1-AS1
LAMA1
PTPRM
PTPRM
GACAT2
NDUFV2
TWSG1
VAPA
VAPA
LINC01254
NAPG
PIEZO2
LINC01255
TUBB6
MC5R
ANKRD20A5P
MIB1
MIR133A1HG
GATA6-AS1
CABLES1
TMEM241
LAMA3
LAMA3
ZNF521
ZNF521
SS18
LINC01543
CHST9
MIR302F
B4GALT6
MEP1B
MEP1B
WBP11P1
ASXL3
ZNF397
MIR187
KC6
SYT4
PSTPIP2
LOXHD1
ST8SIA5
PIAS2
PIAS2
ZBTB7C
SMAD7
DYM
ST8SIA3
NEDD4L
SEC11C
GRP
PMAIP1
ZCCHC2
KDSR
SERPINB5
LINC01538
CDH19
MIR5011
DOK6
LOC101060542
LINC01541
LINC01541
LOC100505817
LOC100505817
TIMM21
LOC339298
PARD6G-AS1
ARID3A
STK11
MKNK2
GADD45B
NFIC
EBI3
TNFAIP8L1
KDM4B
ZNRF4
PRR22
CD70
TRIP10
ZNF557
ZNF557
MUC16
OR1M1
ZNF561-AS1
ICAM4
PDE4A
ZNF491
ZNF20
ZNF791
MIR6515
CACNA1A
CCDC130
MRI1
RFX1
OR7A5
CYP4F3
CYP4F2
LINC00661
CCDC124
MAST3
PDE4C
GDF15
GDF15
GDF15
COMP
LINC00663
ZNF208
IPO5P1
LOC100420587
PLEKHF1
ZNF536
SLC7A9
CEP89
CHST8
MIR6887
FAM187B
ZNF790
SIPA1L3
CATSPERG
CATSPERG
LGALS7
ECH1
PSMC4
MAP3K10
AKT2
AKT2
C19orf47
SERTAD1
HNRNPUL1
LINC01480
CEACAM3
RPS19
SMG9
KCNN4
KCNN4
ZNF233
BCL3
CBLC
CLASRP
CLASRP
NKPD1
MIR330
IGFL3
IGFL2
DKFZp434J0226
PNMAL1
TMEM160
SAE1
MIR3190
BBC3
BBC3
BBC3
GLTSCR1
SNAR-A12
GRWD1
BAX
MIR4324
FLJ26850
KLKP1
SIGLECL1
SPACA6P-AS
ZNF611
BIRC8
ZNF813
LOC284379
MIR373
CACNG8
FCAR
MIR6803
KMT5C
ZNF524
TPO
PXDN
PXDN
MYT1L
LINC01250
MBOAT2
ADAM17
CYS1
HPCAL1
GREB1
GREB1
NTSR2
MIR3681HG
TRIB2
LOC100506474
LOC100506474
LINC00276
FAM84A
FAM49A
FAM49A
MSGN1
MSGN1
MIR4757
LINC00954
WDR35
LAPTM4A
RHOB
APOB
KLHL29
ATAD2B
CENPO
RAB10
TCF23
FTH1P3
SUPT7L
LOC100505736
LOC100505716
WDR43
C2orf71
ALK
ALK
MEMO1
SLC30A6
LTBP1
STRN
QPCT
CDC42EP3
LINC00211
RMDN2-AS1
HNRNPLL
HNRNPLL
CDKL4
MAP4K3
LOC388942
KCNG3
HAAO
THADA
THADA
ABCG8
LINC01121
PRKCE
EPAS1
EPAS1
LOC101805491
CRIPT
CRIPT
MCFD2
MSH6
LHCGR
NRXN1
CHAC2
CHAC2
ACYP2
RTN4
RTN4
EFEMP1
LOC100129434
VRK2
PAPOLG
AHSA2
SNORA70B
COMMD1
COMMD1
SERTAD2
SERTAD2
CEP68
SPRED2
ETAA1
GFPT1
[truncated: 2,142 more rows]
