# Supplementary material for: Time‐series transcriptomics and proteomics reveal alternative modes to decode p53 oscillations
Source: Mol Syst Biol. 2022 Mar 14;18(3):e10588. doi: 10.15252/msb.202110588 (PMC8919251; doi:10.15252/msb.202110588)
Supplement: Supplementary file 4 — Dataset EV2 [file MSB-18-e10588-s002.xlsx]

## Sheet: Dataset_Legend
Dataset EV2
TPM and fold-changes per time point following irradiation for 297 and 603 differentially expressed mRNAs under "Oscillatory" and "Rising" p53 dynamics.
Numbering on cluster assignments follows order of clusters in Figure EV1.

## Sheet: Oscillatory
gene	cluster	TPM t=0h	TPM t=1h	TPM t=2h	TPM t=3h	TPM t=4h	TPM t=5h	TPM t=6h	TPM t=7h	TPM t=8h	TPM t=9h	FC t=0h	FC t=1h	FC t=2h	FC t=3h	FC t=4h	FC t=5h	FC t=6h	FC t=7h	FC t=8h	FC t=9h
KLF3	1	6.94447	6.35393	10.846	9.5077	8.32297	7.47877	6.78004	6.47312	7.37048	6.55031	1	0.914962	1.56182	1.3691	1.1985	1.07694	0.976323	0.932126	1.06135	0.943241
TMEM30A	1	33.3998	33.9058	34.97	39.5552	44.9667	39.1263	50.6935	34.0404	37.5687	37.3144	1	1.01515	1.04701	1.18429	1.34632	1.17145	1.51778	1.01918	1.12482	1.1172
RBM38	1	20.7083	23.226	23.4929	30.8962	33.1684	22.7411	20.4644	21.1419	22.8532	23.9186	1	1.12158	1.13447	1.49197	1.60169	1.09816	0.988221	1.02094	1.10357	1.15502
CDC42SE1	1	58.8701	60.5996	64.7611	85.1927	88.6842	68.2063	65.2773	63.3671	72.9495	74.9234	1	1.02938	1.10007	1.44713	1.50644	1.15859	1.10884	1.07639	1.23916	1.27269
ZFP36L1	1	7.50409	7.86684	11.272	11.1732	9.7269	7.72749	7.68509	8.2302	8.11942	8.68138	1	1.04834	1.50211	1.48895	1.29621	1.02977	1.02412	1.09676	1.082	1.15689
TRIM35	1	5.18276	6.5837	6.03161	9.11782	8.84814	6.71094	6.80598	5.81488	4.68376	6.17928	1	1.27031	1.16378	1.75926	1.70722	1.29486	1.3132	1.12197	0.90372	1.19228
AREG	1	393.509	417.16	621.785	663.211	658.107	527.356	468.293	394.943	396.465	374.24	1	1.0601	1.5801	1.68538	1.67241	1.34014	1.19004	1.00364	1.00751	0.951032
CSNK1G1	1	14.5816	11.8749	5.66989	15.553	25.4102	18.5959	15.5892	10.0574	17.4223	16.8854	1	0.814379	0.38884	1.06662	1.74262	1.2753	1.0691	0.689736	1.19482	1.15799
PCNA	1	87.1196	88.326	108.886	115.448	119.944	108.799	90.5517	82.537	82.9989	66.678	1	1.01385	1.24985	1.32517	1.37677	1.24884	1.0394	0.947398	0.9527	0.765361
DNMBP	1	2.89643	2.45212	2.96165	5.44246	5.49862	4.70734	3.88344	3.83167	3.65392	3.2916	1	0.846602	1.02252	1.87902	1.89841	1.62522	1.34077	1.32289	1.26153	1.13643
SDC4	1	39.6537	41.9734	56.4603	60.8176	63.6152	52.3826	52.1415	44.7333	48.1329	42.2397	1	1.0585	1.42383	1.53372	1.60427	1.321	1.31492	1.1281	1.21383	1.06521
PAX9	1	1.93373	1.55255	2.2427	3.26437	3.48213	3.00493	2.36283	2.27472	2.52079	2.20121	1	0.802877	1.15978	1.68812	1.80073	1.55396	1.22191	1.17634	1.30359	1.13833
ANKH	1	7.08267	9.47037	9.06686	10.5173	10.6937	10.5851	12.3661	10.4014	7.76823	8.38774	1	1.33712	1.28015	1.48493	1.50984	1.49451	1.74597	1.46857	1.09679	1.18426
PLK2	1	466.324	516.662	627.072	797.752	802.584	584.24	574.661	549.747	597.525	572.099	1	1.10795	1.34471	1.71072	1.72109	1.25286	1.23232	1.17889	1.28135	1.22683
PRKAB1	1	41.4475	54.3691	61.4927	79.4229	77.3742	50.2483	51.548	47.626	52.1056	51.4813	1	1.31176	1.48363	1.91623	1.8668	1.21234	1.24369	1.14907	1.25715	1.24208
PTP4A1	1	79.7139	83.1325	123.105	143.814	148.105	114.54	107.525	90.5206	111.731	91.348	1	1.04289	1.54434	1.80412	1.85796	1.43689	1.34889	1.13557	1.40165	1.14595
TNFRSF10A	1	11.2656	14.6693	18.0869	31.6444	21.8544	15.3048	11.9071	14.2924	14.2956	11.5165	1	1.30214	1.60551	2.80895	1.93993	1.35855	1.05695	1.26868	1.26896	1.02228
TRIM32	1	3.64574	3.48648	4.77715	6.4714	5.91838	4.49691	4.60187	4.69789	5.24234	4.88161	1	0.956314	1.31034	1.77506	1.62337	1.23347	1.26226	1.2886	1.43794	1.33899
BCL3	1	28.3352	23.0298	48.3704	50.6425	45.1983	36.1729	33.5279	37.3016	38.1432	50.4313	1	0.812762	1.70708	1.78726	1.59513	1.27661	1.18326	1.31644	1.34614	1.77981
PALLD	1	10.4887	10.6451	13.7026	19.4764	25.2032	18.6284	20.5979	14.2387	12.3	12.8945	1	1.01491	1.30642	1.8569	2.40289	1.77605	1.96382	1.35753	1.17269	1.22937
TRAF4	1	50.7998	53.9947	75.6639	97.1185	90.6867	68.5929	61.84	75.5865	78.8044	73.6453	1	1.06289	1.48945	1.91179	1.78518	1.35026	1.21733	1.48793	1.55127	1.44972
RRM2B	1	178.329	145.644	220.687	256.753	387.938	340.493	301.879	275.742	349.034	204.181	1	0.81672	1.23753	1.43978	2.17541	1.90936	1.69282	1.54626	1.95725	1.14497
TRIAP1	1	35.2817	33.9996	57.507	68.251	69.9421	59.4249	50.0983	52.1703	58.0495	50.2558	1	0.963661	1.62994	1.93446	1.98239	1.6843	1.41995	1.47868	1.64532	1.42442
TNFAIP8	1	3.36614	2.90238	5.9249	8.11193	8.09255	7.33341	4.35149	3.47676	4.49707	4.00612	1	0.862229	1.76015	2.40986	2.40411	2.17858	1.29273	1.03286	1.33597	1.19012
C3orf52	1	3.487	3.28837	5.7922	7.36789	6.95957	4.74489	4.1908	4.13837	5.14673	4.60147	1	0.943037	1.66108	2.11296	1.99586	1.36074	1.20184	1.1868	1.47598	1.31961
E2F7	1	6.38665	5.64383	10.7834	16.9102	15.4172	7.69963	6.75665	5.95067	6.60016	4.97346	1	0.883691	1.68844	2.64774	2.41397	1.20558	1.05793	0.931735	1.03343	0.778727
BLOC1S2	1	42.2251	42.5539	56.4614	78.763	86.6029	86.1348	79.4929	69.3157	75.3694	63.2186	1	1.00779	1.33715	1.86532	2.05098	2.0399	1.8826	1.64158	1.78494	1.49718
RALGDS	1	49.931	46.0838	70.256	125.916	107.717	78.9448	74.9614	58.3738	71.4913	78.2228	1	0.92295	1.40706	2.5218	2.15732	1.58108	1.5013	1.16909	1.4318	1.56662
PIDD1	1	2.40437	2.11554	2.42242	4.20444	5.16566	6.29075	2.79339	3.96081	3.69798	5.79714	1	0.879874	1.00751	1.74867	2.14845	2.61638	1.1618	1.64734	1.53802	2.41108
ARHGEF3	1	1.2421	1.22213	1.20839	2.57139	2.30946	2.03748	1.70599	1.57056	2.75307	1.96711	1	0.98392	0.972861	2.0702	1.85932	1.64035	1.37347	1.26444	2.21647	1.5837
IRF2BPL	1	6.98535	9.35012	13.04	11.7293	9.7356	9.21103	10.5653	11.2407	11.7591	11.7001	1	1.33853	1.86676	1.67912	1.39372	1.31862	1.5125	1.60918	1.6834	1.67494
FHL2	1	4.36813	4.37721	7.60341	8.89324	9.11731	8.06146	6.6594	7.22026	6.33631	5.94874	1	1.00208	1.74066	2.03594	2.08723	1.84552	1.52454	1.65294	1.45058	1.36185
XPC	1	17.5804	16.3442	26.5519	43.6218	45.5187	33.8044	24.356	22.8822	32.4726	31.4306	1	0.929681	1.51031	2.48127	2.58917	1.92284	1.3854	1.30157	1.84709	1.78782
EPHA2	1	6.38602	6.14974	12.1109	18.3997	15.3984	10.4742	10.352	10.7622	10.4579	11.1795	1	0.963	1.89647	2.88125	2.41127	1.64018	1.62105	1.68527	1.63762	1.75063
SUSD6	1	3.37141	3.28163	5.44646	9.77943	9.46899	5.6101	4.60538	4.82006	5.23942	4.92268	1	0.97337	1.61548	2.90069	2.80861	1.66402	1.36601	1.42969	1.55407	1.46013
SLC30A1	1	3.09009	4.49751	12.8275	9.48194	8.51842	5.72395	4.52956	4.14989	5.62365	3.44875	1	1.45546	4.15118	3.0685	2.75669	1.85236	1.46584	1.34297	1.8199	1.11607
ZNF337	1	4.60173	4.25783	6.45509	9.61796	10.9559	8.94008	7.44393	7.43391	8.09451	7.96945	1	0.925266	1.40275	2.09007	2.38081	1.94276	1.61764	1.61546	1.75901	1.73184
RAP2B	1	5.8419	6.61278	11.3072	15.0706	14.7739	10.234	8.48082	9.0211	9.75262	7.94081	1	1.13196	1.93554	2.57975	2.52895	1.75182	1.45172	1.54421	1.66942	1.35929
AEN	1	13.5029	16.7668	42.2297	38.8085	32.1002	16.1453	18.7184	27.5729	28.7002	20.3857	1	1.24172	3.12746	2.8741	2.37729	1.1957	1.38626	2.04201	2.12549	1.50973
TYMSOS	1	1.94642	2.50224	3.19874	3.47937	4.44553	3.90556	3.63981	3.24827	3.63611	4.55929	1	1.28556	1.64339	1.78757	2.28395	2.00653	1.87	1.66884	1.8681	2.34239
PI4K2A	1	3.72652	3.95371	4.64529	7.24645	9.08243	7.70636	6.83958	6.57213	7.0837	7.33747	1	1.06097	1.24655	1.94456	2.43724	2.06798	1.83538	1.76361	1.90089	1.96899
RNF19B	1	3.7722	4.03807	8.41767	13.2209	11.2147	6.73043	6.02455	6.92694	8.50244	6.38419	1	1.07048	2.2315	3.50483	2.97297	1.78422	1.59709	1.83631	2.25397	1.69243
POLH	1	10.7758	9.43728	22.1177	45.5902	39.0221	21.7091	17.8446	17.9733	20.871	23.9527	1	0.875788	2.05254	4.23081	3.62129	2.01463	1.65599	1.66793	1.93685	2.22283
ANKRA2	1	8.30911	8.62019	17.0308	17.6525	23.8207	18.9182	14.1677	16.3284	16.6553	16.5135	1	1.03744	2.04966	2.12448	2.86681	2.2768	1.70508	1.96512	2.00447	1.9874
DCP1B	1	3.64427	3.12312	6.60966	10.562	11.0549	6.15986	5.49485	7.88211	8.68452	7.85362	1	0.856996	1.81371	2.89825	3.03349	1.69029	1.50781	2.16288	2.38306	2.15506
ZMAT3	1	1.63038	1.44914	2.01391	3.27983	4.99864	4.13084	3.34279	2.93602	3.82603	3.40426	1	0.888833	1.23524	2.01169	3.06593	2.53366	2.05031	1.80082	2.34671	2.08801
TIGAR	1	15.1456	12.9346	29.5934	44.718	51.6479	40.2012	28.5178	31.6392	34.1973	28.128	1	0.854019	1.95393	2.95255	3.4101	2.65432	1.88291	2.08901	2.25791	1.85718
IKBIP	1	10.199	9.5436	16.8921	25.0877	29.9679	29.6861	24.986	23.3563	26.6255	18.9848	1	0.935741	1.65626	2.45983	2.93833	2.91069	2.44986	2.29006	2.6106	1.86144
MDM2	1	349.539	292.474	1037.94	1644.25	1584.64	743.655	560.066	668.801	1078.44	733.681	1	0.836742	2.96945	4.70406	4.53352	2.12753	1.6023	1.91338	3.08533	2.099
PHLDA1	1	3.41254	4.036	11.3625	15.0145	14.495	9.96683	8.09392	6.02617	6.53587	5.8502	1	1.1827	3.32963	4.3998	4.24756	2.92065	2.37182	1.76589	1.91525	1.71433
ATF3	1	2.02041	7.71314	20.3432	12.1497	9.33259	3.88467	2.86252	4.00082	3.09993	2.00472	1	3.81762	10.0689	6.01349	4.61916	1.92272	1.4168	1.9802	1.53431	0.992238
IER5	1	5.6506	9.30063	17.4873	16.6434	13.862	9.96507	11.0829	13.1059	12.3786	9.7612	1	1.64595	3.09477	2.94542	2.4532	1.76354	1.96137	2.31938	2.19067	1.72746
PHLDA3	1	26.1738	34.0226	53.9093	79.5455	76.0384	56.5642	48.4085	64.1671	67.247	66.4375	1	1.29988	2.05967	3.03913	2.90514	2.1611	1.8495	2.45158	2.56925	2.53833
SERTAD1	1	1.44097	2.19999	5.45847	6.11949	4.06484	2.85605	3.05406	3.02625	3.10191	2.76463	1	1.52675	3.78806	4.2468	2.82092	1.98204	2.11945	2.10015	2.15266	1.9186
PRICKLE2	1	2.19651	2.18052	8.24173	11.0021	8.40594	4.15484	4.67129	5.60958	6.82124	4.85946	1	0.992722	3.7522	5.00892	3.82696	1.89157	2.12669	2.55386	3.10549	2.21236
ID3	1	11.561	14.1205	17.3344	35.6385	37.1153	33.7718	29.5349	33.4708	32.8526	27.654	1	1.22139	1.49938	3.08265	3.21039	2.92118	2.5547	2.89515	2.84168	2.39201
SESN2	1	2.99476	4.23506	11.4879	14.5062	11.7731	6.53094	6.12699	9.11502	9.44735	7.32194	1	1.41416	3.836	4.84387	3.93123	2.18079	2.0459	3.04366	3.15463	2.44492
ACER2	1	1.59995	1.82285	3.8223	6.70797	8.71489	5.37327	4.9078	3.75611	4.4564	4.05646	1	1.13931	2.38901	4.1926	5.44696	3.35839	3.06746	2.34763	2.78533	2.53536
PLK3	1	3.40833	4.8979	24.0183	22.031	12.5043	7.52783	7.07802	10.4442	11.0353	9.2195	1	1.43704	7.04694	6.46388	3.66876	2.20866	2.07669	3.06432	3.23775	2.70499
TNFRSF11B	1	12.5945	10.834	41.0942	80.8045	89.2412	51.0328	42.5585	33.9778	32.5735	26.4897	1	0.86022	3.26287	6.41586	7.08574	4.052	3.37914	2.69783	2.58634	2.10328
LIF	1	1.82761	2.92348	12.4464	13.463	8.412	5.3857	5.90182	6.22044	4.96675	4.52755	1	1.59962	6.81021	7.36643	4.60273	2.94685	3.22925	3.40359	2.71762	2.47731
SESN1	1	6.79542	6.49977	24.9414	41.1136	40.3059	24.6578	18.6027	23.8326	27.2799	19.2934	1	0.956493	3.67032	6.05019	5.93133	3.62858	2.73753	3.50716	4.01445	2.83917
GDF15	1	135.526	272.316	837.342	1177.49	951.195	471.635	418.451	517.186	548.949	427.657	1	2.00933	6.17848	8.68835	7.01856	3.48004	3.08761	3.81615	4.05052	3.15554
TNFRSF10C	1	5.75862	6.13139	15.1007	26.5628	33.6445	33.3038	26.9908	23.0142	28.4825	23.2562	1	1.06473	2.62228	4.61271	5.84247	5.78329	4.68703	3.99648	4.94606	4.03851
GADD45A	1	4.74938	10.7535	41.2319	48.2932	35.1245	16.5012	16.8929	24.5784	25.1512	14.0907	1	2.26419	8.68154	10.1683	7.3956	3.47439	3.55687	5.17507	5.29568	2.96686
FOSL1	1	3.21955	6.65349	51.4206	47.3581	29.3914	13.3163	9.10918	13.9879	18.1678	11.4466	1	2.06659	15.9713	14.7095	9.12902	4.13606	2.82933	4.34466	5.64297	3.55534
BBC3	1	1.89236	3.96577	16.3036	16.8518	13.9504	7.60166	6.39867	10.9722	11.462	9.01558	1	2.09568	8.61549	8.90518	7.37196	4.01703	3.38132	5.79815	6.05698	4.76421
TP53INP1	1	3.51647	3.32433	13.4156	21.9263	26.2107	21.3152	17.2377	19.7699	29.4169	22.9573	1	0.94536	3.81506	6.23531	7.45369	6.06153	4.90198	5.62208	8.36547	6.52851
CDKN1A	1	16.9864	27.8935	118.366	260.644	275.834	155.213	88.3606	95.5071	110.936	90.2775	1	1.64211	6.96829	15.3443	16.2386	9.13753	5.20185	5.62258	6.53087	5.31471
BTG2	1	2.88766	8.83524	40.7387	47.6762	29.9903	13.9821	17.4513	26.3839	27.941	16.5428	1	3.05965	14.1078	16.5103	10.3857	4.84202	6.04341	9.13676	9.67598	5.72877
CYTH1	2	6.82976	5.03256	6.76968	8.07513	6.91338	7.10464	12.7083	6.88701	6.80325	6.63454	1	0.736857	0.991202	1.18234	1.01224	1.04025	1.86073	1.00838	0.996119	0.971416
FBXO22	2	118.484	105.721	117.772	153.305	178.036	164.362	140.477	144.247	164.976	151.821	1	0.892274	0.993991	1.29388	1.50261	1.3872	1.18562	1.21743	1.39239	1.28136
MICALL1	2	5.80722	5.51947	4.70066	7.76969	8.62924	7.39527	8.84744	7.0414	8.14166	7.35595	1	0.950449	0.809451	1.33794	1.48595	1.27346	1.52352	1.21252	1.40199	1.26669
TBC1D8	2	2.68103	2.24113	3.92742	2.91216	3.14683	4.11888	3.55117	3.49436	3.38234	3.8762	1	0.835922	1.4649	1.08621	1.17374	1.53631	1.32455	1.30337	1.26158	1.44579
PRKX	2	17.5114	19.0999	15.8182	20.6245	23.7218	26.708	24.3192	21.9686	27.7058	23.9564	1	1.09071	0.903309	1.17777	1.35465	1.52518	1.38876	1.25453	1.58216	1.36805
CFLAR	2	9.1924	9.69776	9.74955	11.4504	15.1882	15.3581	12.6524	13.1955	13.3315	12.39	1	1.05498	1.06061	1.24564	1.65225	1.67074	1.3764	1.43548	1.45028	1.34786
MRI1	2	6.36585	6.00947	7.11979	9.78309	9.99856	9.58662	8.7864	8.77138	8.52175	9.40456	1	0.944017	1.11844	1.53681	1.57066	1.50595	1.38024	1.37788	1.33867	1.47735
CTTNBP2NL	2	2.30372	2.42933	1.94695	2.2601	3.34448	4.28665	3.82895	2.41669	3.54566	3.4788	1	1.05452	0.84513	0.981065	1.45177	1.86075	1.66207	1.04904	1.5391	1.51008
ISCU	2	65.2806	68.9716	76.7165	81.7689	100.324	96.431	91.5058	93.6695	99.0591	96.0845	1	1.05654	1.17518	1.25258	1.53682	1.47718	1.40173	1.43487	1.51744	1.47187
PPP4R1L	2	5.71533	7.07413	5.43365	7.61306	7.99207	10.0649	8.1413	8.53358	9.38504	7.59034	1	1.23775	0.950716	1.33204	1.39836	1.76104	1.42447	1.49311	1.64208	1.32807
OPTN	2	11.8257	10.8656	11.1521	13.6365	18.3531	17.6763	19.8174	21.061	16.4075	16.8209	1	0.918808	0.943039	1.15312	1.55197	1.49473	1.67579	1.78095	1.38745	1.4224
RBMS1	2	19.7056	19.08	16.5764	21.5773	29.6536	31.5484	28.9957	28.1815	32.9267	28.6705	1	0.968251	0.841201	1.09498	1.50483	1.60099	1.47145	1.43012	1.67093	1.45494
PLXNB2	2	182.724	184.068	165.493	209.752	316.574	275.491	290.699	279.534	284.238	265.156	1	1.00736	0.905698	1.14791	1.73253	1.50769	1.59092	1.52981	1.55556	1.45113
ASTN2	2	3.44679	3.21697	3.23481	2.92364	4.95087	7.52505	7.64388	5.05991	5.98242	4.75114	1	0.933324	0.938498	0.84822	1.43637	2.1832	2.21768	1.468	1.73565	1.37842
CCNG1	2	76.4221	68.9382	107.481	104.6	114.669	102.174	105.878	114.021	133.219	115.684	1	0.902072	1.40642	1.36872	1.50046	1.33697	1.38544	1.49199	1.7432	1.51375
RABGGTA	2	12.7789	14.2052	13.8266	17.8864	18.4353	19.703	20.6925	23.8503	19.5809	22.1951	1	1.11162	1.08199	1.39969	1.44264	1.54184	1.61928	1.86639	1.53229	1.73686
CERS5	2	47.5874	47.8287	55.3743	69.7112	90.4366	83.4351	85.9846	71.5561	73.3628	69.029	1	1.00507	1.16363	1.46491	1.90043	1.7533	1.80688	1.50368	1.54164	1.45057
STEAP3	2	5.26536	5.5389	5.41857	6.40755	9.01593	8.93336	8.85425	7.68068	8.36321	9.15764	1	1.05195	1.0291	1.21692	1.71231	1.69663	1.6816	1.45872	1.58834	1.73922
IRF5	2	2.38686	2.71316	2.51328	3.79371	4.64907	3.60808	3.41499	3.50904	3.56409	3.69413	1	1.13671	1.05297	1.58942	1.94778	1.51164	1.43074	1.47015	1.49321	1.5477
NABP1	2	3.74568	2.62782	6.05526	5.1101	5.73384	6.65461	6.11155	5.20173	4.77164	4.61938	1	0.701559	1.6166	1.36426	1.53079	1.77661	1.63162	1.38873	1.2739	1.23325
NR3C1	2	2.02588	1.92834	2.06015	2.89875	3.94419	3.76746	3.85408	2.475	3.66078	2.73907	1	0.951851	1.01692	1.43086	1.9469	1.85966	1.90242	1.22169	1.80701	1.35204
CMBL	2	16.7154	18.924	16.6825	21.9146	25.9439	27.1164	25.4889	25.3847	28.9888	25.2414	1	1.13213	0.998035	1.31104	1.5521	1.62224	1.52488	1.51865	1.73426	1.51007
IFNGR2	2	4.05869	4.2242	5.61358	6.3231	7.03901	5.05846	5.66306	5.80471	5.52026	5.6824	1	1.04078	1.3831	1.55792	1.73431	1.24633	1.39529	1.43019	1.36011	1.40006
TCP11L1	2	2.08987	2.82002	1.93558	2.90514	4.11087	3.76739	3.79421	3.31021	4.02123	3.04234	1	1.34938	0.926174	1.39011	1.96705	1.8027	1.81553	1.58393	1.92416	1.45576
NTPCR	2	18.3444	19.7659	22.4195	23.8105	29.6203	31.9522	28.5814	30.0204	30.4572	30.3819	1	1.07749	1.22215	1.29797	1.61468	1.7418	1.55805	1.63649	1.6603	1.6562
BAX	2	181	182.065	182.144	240.221	292.181	299.952	299.267	320.101	314.334	323.251	1	1.00588	1.00632	1.32719	1.61427	1.6572	1.65341	1.76852	1.73666	1.78592
CCDC90B	2	46.9933	43.0744	53.702	69.8317	87.949	86.9217	88.2258	85.6352	89.7145	73.804	1	0.916607	1.14276	1.48599	1.87152	1.84966	1.87741	1.82229	1.90909	1.57052
CCDC71L	2	2.26137	2.98952	2.66664	2.89912	4.03689	4.53146	3.87178	3.70717	3.61442	3.63994	1	1.322	1.17922	1.28202	1.78516	2.00386	1.71214	1.63935	1.59833	1.60962
SFN	2	36.0934	39.4171	42.8468	61.2126	66.3079	59.9968	59.8322	66.9663	62.8379	63.1817	1	1.09209	1.18711	1.69595	1.83712	1.66227	1.65771	1.85536	1.74098	1.75051
EPAS1	2	17.0537	15.7009	14.7631	21.9429	32.3168	30.6449	34.8425	32.4727	36.1157	38.4251	1	0.920673	0.865685	1.2867	1.895	1.79697	2.04311	1.90414	2.11777	2.25319
ZNF219	2	3.81008	5.26723	4.79381	7.64601	6.59238	7.12665	5.83583	6.62109	6.0303	7.1478	1	1.38245	1.25819	2.00679	1.73025	1.87047	1.53168	1.73778	1.58272	1.87603
NINJ1	2	17.012	19.2546	25.6008	32.1808	37.6129	30.5463	28.095	29.1554	27.8471	28.6841	1	1.13183	1.50487	1.89166	2.21097	1.79558	1.65149	1.71382	1.63692	1.68611
HSPG2	2	2.03848	2.53273	1.75435	3.13668	3.36258	4.4564	3.57481	3.6198	3.23465	4.54765	1	1.24246	0.860616	1.53874	1.64955	2.18614	1.75367	1.77574	1.5868	2.23091
TEP1	2	4.30175	5.01489	7.31311	8.2381	8.74932	9.26361	6.74235	8.06301	5.79474	8.6139	1	1.16578	1.70003	1.91506	2.0339	2.15345	1.56735	1.87436	1.34707	2.00242
DRAM1	2	21.6228	24.6131	41.0071	47.3577	48.4566	57.6	48.7818	42.59	49.7557	37.8202	1	1.13829	1.89647	2.19017	2.24099	2.66385	2.25603	1.96968	2.30107	1.74908
MAST4	2	2.16514	3.08907	2.69228	3.1353	6.4482	4.59374	4.73854	5.26758	4.46944	4.91734	1	1.42673	1.24347	1.44808	2.97819	2.12168	2.18856	2.4329	2.06427	2.27114
ARVCF	2	6.16245	6.16553	7.71237	10.2208	13.9509	15.068	15.3819	15.1138	13.3152	14.2087	1	1.0005	1.25151	1.65856	2.26386	2.44513	2.49606	2.45256	2.1607	2.30569
SLC12A4	2	12.9431	12.667	14.7051	21.6975	29.5785	27.5384	27.5172	26.7975	28.6503	32.5213	1	0.97867	1.13613	1.67637	2.28526	2.12765	2.12601	2.07041	2.21355	2.51263
DGKA	2	43.6295	52.8418	66.7	68.0288	83.9821	105.23	100.405	102.815	117.597	82.2008	1	1.21115	1.52878	1.55924	1.92489	2.41191	2.3013	2.35656	2.69535	1.88407
DDB2	2	44.185	44.2889	63.4816	81.3274	101.815	119.098	104.676	106.217	123.398	126.914	1	1.00235	1.43672	1.84061	2.30429	2.69543	2.36904	2.40391	2.79276	2.87233
ORAI3	2	1.83174	2.43212	2.33622	3.60777	4.24508	4.49475	3.65658	3.99472	4.45441	4.90151	1	1.32776	1.27541	1.96958	2.31751	2.45381	1.99623	2.18083	2.43179	2.67587
GRHL3	2	6.28664	5.05297	6.60823	18.4224	21.9841	19.7079	21.8885	18.876	19.3234	17.4472	1	0.803764	1.05116	2.93041	3.49695	3.13488	3.48176	3.00255	3.07372	2.77529
MALL	2	1.64687	1.12006	1.7069	3.39934	4.7215	4.95524	6.20401	6.15628	5.46122	4.45247	1	0.680115	1.03645	2.06412	2.86695	3.00889	3.76715	3.73817	3.31612	2.70359
ELL2	2	2.05761	4.30635	3.74147	6.21214	10.8175	7.47716	7.41329	4.95988	5.3502	5.24876	1	2.09289	1.81836	3.01911	5.25733	3.63391	3.60287	2.41051	2.6002	2.5509
FDXR	2	9.53216	11.4766	17.0908	27.1126	36.5218	33.5641	34.6373	38.3072	36.8115	41.128	1	1.20398	1.79296	2.84433	3.83143	3.52115	3.63373	4.01874	3.86182	4.31466
SPATA18	2	1.87434	2.0207	2.07396	4.26931	7.70158	8.75122	8.66712	6.74329	9.19819	8.17253	1	1.07809	1.1065	2.27777	4.10896	4.66897	4.6241	3.59769	4.90744	4.36023
ALDH1A3	2	3.90642	4.1027	3.43509	12.6715	17.2191	26.1745	34.0994	32.3756	32.8007	30.3512	1	1.05025	0.879344	3.24375	4.40789	6.70038	8.72906	8.2878	8.39661	7.76956
DDIT4	2	4.34229	4.82306	11.6542	26.8104	27.8474	22.3464	21.9509	23.5821	23.9481	23.4933	1	1.11072	2.68387	6.17424	6.41307	5.14622	5.05513	5.4308	5.51507	5.41033
NTN4	2	1.32074	2.46454	1.33139	4.67603	10.795	12.3575	12.9867	7.4731	9.92021	9.05319	1	1.86603	1.00806	3.54045	8.1734	9.35649	9.83286	5.65825	7.51107	6.85462
GPR87	2	1.34656	1.51539	4.32111	8.88666	11.2379	9.35798	6.02747	6.69591	7.23948	6.10708	1	1.12539	3.20901	6.59955	8.34569	6.94958	4.47622	4.97262	5.3763	4.53533
RTN4RL1	3	4.39209	4.3403	2.78923	4.0623	4.12056	3.28288	3.85747	4.27451	4.89095	5.04618	1	0.988207	0.635059	0.924913	0.938176	0.747452	0.878275	0.973229	1.11358	1.14892
MPRIP	3	64.0486	79.7976	65.3322	51.2777	66.7784	72.6067	86.8043	97.5121	89.8573	85.9955	1	1.24589	1.02004	0.800607	1.04262	1.13362	1.35529	1.52247	1.40296	1.34266
ZNF611	3	4.64144	6.33943	5.49088	3.5412	5.34194	6.98374	7.00795	3.88131	5.27029	5.73362	1	1.36583	1.18301	0.762953	1.15092	1.50465	1.50987	0.836229	1.13549	1.23531
GPHN	3	31.8096	32.3811	26.904	21.0881	21.2567	32.0567	33.2537	35.6232	36.1702	34.3937	1	1.01797	0.845785	0.662948	0.668248	1.00777	1.0454	1.11989	1.13709	1.08124
PLCD3	3	285.619	297.574	263.085	326.105	312.981	313.09	356.309	320.041	365.642	450.731	1	1.04186	0.921105	1.14175	1.0958	1.09618	1.2475	1.12052	1.28017	1.57809
ZFP90	3	8.33565	7.44182	6.0271	10.8263	9.00783	9.4719	13.9844	10.4408	11.8963	11.7524	1	0.89277	0.723051	1.2988	1.08064	1.13631	1.67766	1.25255	1.42716	1.40989
FBXO33	3	6.54982	6.28123	6.67546	6.62554	7.12734	7.69273	9.50435	9.1232	9.68833	9.88562	1	0.958992	1.01918	1.01156	1.08817	1.17449	1.45108	1.39289	1.47917	1.5093
TMTC2	3	3.85986	3.3694	3.12036	2.12616	3.03664	3.21677	4.60416	4.11989	4.98995	4.0753	1	0.872935	0.808414	0.55084	0.786724	0.833392	1.19283	1.06737	1.29278	1.05582
TMC7	3	1.58545	1.64943	1.52515	1.55126	1.72858	2.09504	2.11125	1.91892	2.48186	2.13835	1	1.04036	0.961964	0.978437	1.09028	1.32142	1.33164	1.21033	1.5654	1.34873
HOXC13	3	5.59096	5.73835	3.98868	5.42199	5.13461	5.31744	7.40719	7.80928	8.25341	8.90648	1	1.02636	0.713417	0.969779	0.918377	0.951079	1.32485	1.39677	1.47621	1.59301
DENND2D	3	12.6718	12.7485	11.7713	12.75	12.2167	12.7268	13.8592	16.0915	16.5441	17.934	1	1.00605	0.928937	1.00617	0.964083	1.00434	1.0937	1.26986	1.30558	1.41527
FLYWCH1	3	16.5165	14.8397	12.4626	11.0041	18.4656	15.6431	21.7846	23.3152	23.6848	23.6055	1	0.898478	0.754555	0.666246	1.11801	0.947119	1.31896	1.41163	1.434	1.42921
SPG11	3	16.9869	22.6307	16.2255	15.3845	17.1356	17.447	24.2832	17.596	18.273	27.3296	1	1.33224	0.955175	0.905669	1.00875	1.02709	1.42952	1.03585	1.07571	1.60886
RND3	3	14.4478	11.6933	14.0233	16.9008	18.6452	15.4044	19.3145	17.2228	22.1415	20.2017	1	0.809351	0.97062	1.16978	1.29052	1.06621	1.33685	1.19207	1.53251	1.39826
LHFPL2	3	2.62727	2.42802	1.90015	2.66193	3.9268	3.90515	3.63615	3.79818	3.76429	4.10032	1	0.924161	0.72324	1.01319	1.49463	1.48639	1.384	1.44568	1.43277	1.56068
ZNF436	3	1.23517	1.22325	1.19312	1.40073	1.45681	1.64451	1.89091	1.65112	1.89907	1.64779	1	0.990352	0.965958	1.13404	1.17944	1.33141	1.5309	1.33676	1.5375	1.33406
ARFGAP3	3	7.10205	7.53846	8.1212	8.70463	6.97488	7.21948	8.18103	8.52337	10.4114	11.1528	1	1.06145	1.1435	1.22565	0.982094	1.01653	1.15193	1.20013	1.46597	1.57037
FOXO6	3	1.51911	1.70739	1.13261	1.3209	1.36254	1.52029	2.00804	2.22806	2.28751	2.59633	1	1.12394	0.745575	0.869523	0.896932	1.00078	1.32185	1.46669	1.50582	1.70911
EPHA4	3	15.5698	13.464	8.93819	13.539	18.8985	23.0085	21.768	18.0039	20.0748	20.1112	1	0.864753	0.574072	0.869571	1.21379	1.47777	1.39809	1.15633	1.28934	1.29168
COL9A3	3	4.38509	4.44994	4.63296	4.63892	5.01541	4.69425	5.14395	5.93209	5.98175	6.64899	1	1.01479	1.05653	1.05789	1.14374	1.0705	1.17306	1.35279	1.36411	1.51627
RASAL1	3	5.37811	5.44084	4.52428	4.25608	5.02811	6.60439	6.57467	9.23341	8.04003	8.42119	1	1.01166	0.841239	0.791371	0.934922	1.22801	1.22249	1.71685	1.49495	1.56583
FBXO16	3	4.35213	3.71446	4.40465	2.40158	3.9609	4.83013	8.09327	6.34305	8.12717	5.67313	1	0.853481	1.01207	0.551817	0.910107	1.10983	1.85961	1.45746	1.8674	1.30353
BCL2L1	3	35.3167	38.1108	34.7518	38.8454	46.1599	45.4063	48.4585	48.7957	57.3904	58.057	1	1.07911	0.984004	1.09991	1.30703	1.28569	1.37211	1.38166	1.62502	1.6439
PTK7	3	14.3231	15.1955	13.3145	15.3308	17.1468	19.7266	22.0842	21.6141	21.7371	25.3754	1	1.06091	0.929581	1.07035	1.19714	1.37726	1.54186	1.50904	1.51763	1.77164
TGFBI	3	7.77033	7.44702	6.21493	10.1997	6.99509	10.3887	12.1758	11.7389	10.2721	14.1297	1	0.958392	0.799828	1.31264	0.900231	1.33696	1.56696	1.51073	1.32196	1.81842
EPHB3	3	4.14454	4.2867	2.69943	2.77925	4.19329	5.42735	8.25283	7.31093	6.60919	6.69721	1	1.0343	0.651322	0.67058	1.01176	1.30952	1.99126	1.76399	1.59467	1.61591
FAM210B	3	7.381	7.35728	8.17628	9.13157	9.30237	9.85339	10.44	11.2328	10.806	11.8417	1	0.996786	1.10775	1.23717	1.26031	1.33497	1.41444	1.52186	1.46403	1.60434
PTPRU	3	15.1261	15.0323	14.0778	14.9356	24.9649	23.408	26.6308	19.4206	24.3798	25.1105	1	0.993804	0.930701	0.987405	1.65045	1.54753	1.76059	1.28392	1.61177	1.66008
LRP5	3	39.5846	47.9486	42.3378	42.6193	44.0129	53.3553	54.6586	63.5137	70.3623	71.8082	1	1.2113	1.06955	1.07667	1.11187	1.34788	1.38081	1.60451	1.77752	1.81404
EPS8L2	3	68.3764	62.5183	63.0513	78.3472	105.444	110.341	104.815	117.952	105.483	127.925	1	0.914327	0.922121	1.14582	1.54211	1.61373	1.53291	1.72504	1.54268	1.8709
OVOL1	3	1.92553	1.83228	4.56648	2.57496	1.77693	2.42689	3.06912	3.3268	2.92178	2.70573	1	0.951571	2.37154	1.33727	0.922825	1.26038	1.59391	1.72773	1.51739	1.40519
GRB7	3	2.43108	2.47669	3.06865	2.40385	2.81773	2.35643	3.02952	3.36552	4.77587	5.34775	1	1.01876	1.26226	0.988799	1.15905	0.969293	1.24616	1.38437	1.9645	2.19974
TSPAN1	3	22.6423	20.7717	22.9297	21.5339	27.6208	23.8415	29.8459	32.3759	34.3165	35.5254	1	0.917385	1.01269	0.951046	1.21988	1.05296	1.31815	1.42988	1.51559	1.56898
OCIAD2	3	131.575	140.422	161.855	157.954	170.681	166.248	170.762	214.864	249.177	184.227	1	1.06724	1.23014	1.20049	1.29722	1.26353	1.29783	1.63302	1.89381	1.40017
BCAS1	3	12.9006	12.164	11.0472	10.964	10.0283	10.307	13.4419	18.2893	19.2373	24.128	1	0.9429	0.856332	0.849884	0.777351	0.798951	1.04196	1.41771	1.4912	1.8703
S100A11	3	471.173	468.618	531.012	588.351	621.628	652.035	674.669	762.576	764.51	787.731	1	0.994577	1.127	1.24869	1.31932	1.38385	1.43189	1.61846	1.62257	1.67185
TMEM229B	3	1.442	1.44419	1.84167	2.09802	2.26448	1.96199	2.18714	1.84899	2.32253	2.83663	1	1.00152	1.27716	1.45493	1.57037	1.3606	1.51674	1.28224	1.61063	1.96714
RPS27L	3	285.884	271.415	360.122	409.675	416.551	505.743	453.417	458.773	533.622	551.18	1	0.94939	1.25968	1.43301	1.45706	1.76905	1.58602	1.60475	1.86657	1.92798
KCNN4	3	6.97658	6.75289	6.521	8.47012	10.5124	12.1917	12.3523	14.8361	12.2771	15.477	1	0.967937	0.934699	1.21408	1.50681	1.74752	1.77055	2.12656	1.75975	2.21842
PIK3R3	3	12.4321	10.3388	9.53518	12.0313	19.0604	21.2472	26.6213	24.0498	23.6663	23.5065	1	0.83162	0.766978	0.967758	1.53316	1.70905	2.14133	1.93448	1.90364	1.89079
KRT7	3	30.9221	27.1248	32.6463	42.42	55.3722	51.3348	57.3156	63.4143	63.5279	58.3469	1	0.877199	1.05576	1.37184	1.7907	1.66013	1.85355	2.05078	2.05445	1.8869
MKNK2	3	10.9799	11.0468	11.71	14.2146	16.377	17.3883	18.115	19.4909	19.2025	19.7548	1	1.0061	1.06649	1.29461	1.49154	1.58365	1.64984	1.77515	1.74888	1.79918
SYTL1	3	35.4278	35.9504	34.8996	42.8423	55.6574	67.3606	66.523	78.1767	64.6422	83.4497	1	1.01475	0.985092	1.20929	1.57101	1.90135	1.87771	2.20665	1.82462	2.35549
CAPN2	3	16.8584	17.8047	18.0262	21.1687	25.5774	28.2941	32.1587	30.1231	38.4989	33.4478	1	1.05613	1.06927	1.25568	1.51719	1.67834	1.90758	1.78683	2.28367	1.98405
GSN	3	40.1363	48.6513	42.6253	47.5506	51.1987	56.0053	58.8759	66.6919	65.0285	76.6055	1	1.21215	1.06201	1.18473	1.27562	1.39538	1.4669	1.66163	1.62019	1.90863
AMTN	3	2.83617	2.68215	3.83725	4.19801	4.71112	4.61593	5.5361	5.27568	5.34766	5.8022	1	0.945696	1.35297	1.48017	1.66109	1.62752	1.95197	1.86014	1.88552	2.04579
TP53TG1	3	14.7474	14.9453	16.6066	18.9897	24.4065	27.1162	25.1502	28.7856	32.1101	26.6386	1	1.01341	1.12607	1.28766	1.65497	1.8387	1.70539	1.95191	2.17733	1.80632
SPAG4	3	2.62659	3.19309	3.38005	2.70484	3.9948	4.17807	3.67755	4.84854	4.44958	4.88178	1	1.21568	1.28686	1.02979	1.52091	1.59068	1.40012	1.84595	1.69406	1.8586
THNSL2	3	3.73234	3.90812	4.03128	5.49587	5.31044	8.46971	8.08225	6.64936	8.64279	8.5658	1	1.0471	1.08009	1.4725	1.42282	2.26927	2.16546	1.78155	2.31565	2.29502
ANXA1	3	3.86884	3.64657	4.27387	4.558	6.10252	5.82012	7.85083	8.1562	8.82769	8.52269	1	0.942549	1.10469	1.17813	1.57735	1.50436	2.02925	2.10818	2.28174	2.20291
S100A6	3	30.1463	37.1225	37.8009	44.6582	55.9376	57.4032	63.4878	71.4825	63.5528	70.9649	1	1.23141	1.25392	1.48138	1.85554	1.90415	2.10599	2.37119	2.10814	2.35402
CCNG2	3	6.98603	6.74892	6.30226	5.62421	13.4225	17.4661	17.3464	15.3427	18.1652	16.7503	1	0.96606	0.902124	0.805065	1.92134	2.50014	2.48302	2.1962	2.60022	2.39769
SPNS2	3	1.81577	1.86311	2.36735	2.22569	2.74297	3.76892	4.67004	4.62454	5.4172	4.9017	1	1.02607	1.30377	1.22576	1.51064	2.07566	2.57194	2.54688	2.98342	2.69952
TRIM29	3	3.18205	3.57552	4.10889	7.23915	4.25761	10.8228	10.0535	13.4547	16.7053	12.5278	1	1.12366	1.29127	2.275	1.33801	3.40121	3.15946	4.22832	5.24985	3.93703
ACTA2	3	2.67189	2.59337	2.85308	4.20085	7.52348	8.41804	9.71975	8.53857	9.95883	10.5083	1	0.970613	1.06781	1.57224	2.81579	3.1506	3.63778	3.1957	3.72726	3.93293
ZMIZ1	4	10.1757	12.1241	8.22666	6.68933	6.78786	7.19828	9.00444	8.32665	9.12793	10.0042	1	1.19148	0.808462	0.657384	0.667066	0.7074	0.884897	0.818288	0.897033	0.983152
MAP3K1	4	5.02406	4.13936	6.42843	3.22525	3.75402	3.92153	3.87879	3.30159	4.67613	3.821	1	0.823908	1.27953	0.641962	0.747209	0.780552	0.772043	0.657157	0.930748	0.76054
UBE4B	4	26.6827	28.2472	25.9646	20.9373	14.284	18.325	21.4612	22.3231	21.4734	24.1686	1	1.05863	0.97309	0.784677	0.535328	0.686775	0.804314	0.836613	0.804772	0.905778
SUDS3	4	28.5491	29.2092	24.5489	21.7109	21.9237	18.2166	25.0391	20.941	24.4553	24.8718	1	1.02312	0.859885	0.760478	0.76793	0.63808	0.877055	0.73351	0.856607	0.871194
PLEKHG3	4	72.0097	73.8804	33.4179	60.7399	76.0053	41.6538	59.0532	63.5149	76.5865	66.372	1	1.02598	0.464075	0.843496	1.05549	0.578447	0.820074	0.882032	1.06356	0.921709
TFAP2C	4	33.3087	33.1812	26.9512	17.8898	22.3306	26.5433	26.4637	25.9345	27.0382	26.789	1	0.996169	0.809134	0.537091	0.670413	0.796886	0.794498	0.77861	0.811745	0.804263
TPBG	4	18.2671	18.3654	15.8537	11.7805	11.3411	12.2524	14.3728	13.7855	14.1658	14.5466	1	1.00538	0.867881	0.644902	0.620851	0.670738	0.786811	0.754663	0.775484	0.79633
HP1BP3	4	62.9151	63.258	55.1309	49.4919	48.1471	42.3513	45.7826	41.3723	50.5275	49.8978	1	1.00545	0.876275	0.786646	0.765272	0.673151	0.72769	0.65759	0.803106	0.793098
ANK3	4	111.656	105.631	85.1689	60.934	49.0379	74.832	90.9948	89.8915	104.252	101.298	1	0.946041	0.762781	0.545731	0.439188	0.670202	0.814958	0.805076	0.933691	0.907238
HNRNPLL	4	28.9784	25.5573	24.5525	22.6323	20.8114	18.3145	23.0957	22.6296	23.6694	24.6196	1	0.881943	0.84727	0.781004	0.718168	0.632005	0.796997	0.780913	0.816794	0.849585
ZHX2	4	7.74047	6.74142	5.05524	4.46801	4.73104	5.34639	7.37373	6.25795	7.48388	6.8231	1	0.870932	0.653092	0.577227	0.611208	0.690706	0.95262	0.808471	0.96685	0.881484
TCF12	4	43.668	31.453	27.8929	24.3883	40.4754	33.4274	53.6075	26.8909	24.9844	46.1515	1	0.720277	0.63875	0.558494	0.92689	0.76549	1.22762	0.615804	0.572146	1.05687
ANKFY1	4	9.88692	8.05964	5.39746	7.51799	8.38432	7.63046	10.3871	6.71154	9.66549	7.82259	1	0.815183	0.54592	0.760397	0.848022	0.771774	1.05059	0.678831	0.977604	0.791206
PPP1R3B	4	3.06008	2.63601	1.55743	1.32738	1.82436	2.36307	2.59065	2.46152	2.79076	2.7154	1	0.861419	0.50895	0.433774	0.59618	0.772226	0.846596	0.804398	0.911988	0.887364
ESRP1	4	80.7088	75.4836	71.5745	52.7483	47.8626	43.2096	60.5198	51.7729	64.0296	73.2626	1	0.935258	0.886824	0.653563	0.593028	0.535377	0.749854	0.641478	0.793341	0.90774
RBPJ	4	16.7093	13.9176	12.6038	8.59352	14.6876	11.7786	17.2464	11.0856	13.9445	12.8941	1	0.832928	0.7543	0.514296	0.879009	0.704912	1.03215	0.663442	0.834538	0.771675
MAST2	4	31.6327	31.8257	26.6015	22.1914	21.5106	19.0372	26.4046	27.1807	26.3889	22.7311	1	1.0061	0.840951	0.701532	0.680011	0.60182	0.834724	0.859261	0.834229	0.718596
ID4	4	5.90889	5.76029	3.67427	3.43234	4.05354	5.04696	5.00646	4.47531	5.10783	4.38277	1	0.974851	0.62182	0.580877	0.686006	0.854129	0.847275	0.757386	0.86443	0.741723
SAMHD1	4	11.3537	12.2895	9.17433	7.56981	7.73999	8.9475	10.6309	7.35592	10.1317	10.838	1	1.08242	0.80805	0.666728	0.681717	0.788072	0.936339	0.64789	0.892373	0.954581
UBP1	4	37.308	32.4676	28.3274	27.8492	27.623	22.6493	27.8384	24.1682	28.8985	29.0409	1	0.870257	0.759283	0.746466	0.740404	0.607088	0.746177	0.647802	0.774593	0.778408
BAMBI	4	16.3327	17.5083	8.25138	6.95773	7.97288	11.6362	13.5618	12.3598	13.2678	16.2371	1	1.07198	0.505206	0.426	0.488154	0.712446	0.830343	0.756751	0.812346	0.994145
UBA5	4	53.6834	49.111	39.1534	37.8472	41.8429	35.1015	37.5761	34.5432	40.9247	39.7931	1	0.914826	0.72934	0.705007	0.779438	0.653861	0.699958	0.643462	0.762335	0.741256
CASC3	4	14.0568	11.4484	9.64452	10.3354	11.008	9.8192	12.6389	9.51343	11.3682	11.1567	1	0.814438	0.686109	0.73526	0.783107	0.698536	0.899127	0.676784	0.808732	0.793689
ESR1	4	450.727	507.088	348.805	299.671	247.734	283.319	303.318	270.726	334.024	368.168	1	1.12504	0.773871	0.664861	0.549631	0.628583	0.672951	0.600641	0.741077	0.81683
ANKRD50	4	8.93299	7.72195	5.74246	4.37969	4.92789	5.82915	6.35617	5.24335	6.2718	6.29751	1	0.864431	0.642837	0.490282	0.55165	0.652541	0.711539	0.586965	0.702094	0.704972
PIK3CB	4	34.1046	29.2192	24.6885	20.1564	23.8657	21.8856	27.5239	23.7758	25.201	24.0313	1	0.856751	0.723906	0.591016	0.699781	0.641721	0.807045	0.697145	0.738934	0.704634
NR2F2	4	59.4282	62.5064	45.7065	29.0452	30.94	33.2833	35.9516	37.4922	40.1724	41.7581	1	1.0518	0.769104	0.488745	0.520628	0.560059	0.604959	0.630883	0.675981	0.702664
CDK5RAP2	4	33.5832	33.2083	29.5267	23.428	19.3935	22.2262	20.9731	20.677	22.9892	25.9548	1	0.988836	0.879209	0.69761	0.577477	0.661825	0.624512	0.615695	0.684545	0.77285
MPPED2	4	12.9323	14.6097	12.037	8.55345	5.86457	5.52974	6.87568	8.08317	10.5611	7.84713	1	1.12971	0.930768	0.661403	0.453483	0.427592	0.531668	0.625038	0.816649	0.606786
ACKR3	4	40.4251	43.7195	29.2885	15.6282	19.0441	22.9843	26.5678	25.5898	28.0687	34.7485	1	1.08149	0.724512	0.386597	0.471095	0.568565	0.65721	0.633018	0.694337	0.859577
NRIP1	4	6.99641	6.85861	7.75854	3.16148	4.30349	3.69743	4.15015	4.32434	4.31552	4.92074	1	0.980304	1.10893	0.451872	0.6151	0.528475	0.593182	0.618079	0.616819	0.703324
KIFC1	4	36.8585	36.3241	27.2896	20.108	20.1133	21.3719	22.2545	25.5467	22.1568	26.2538	1	0.985501	0.740387	0.545546	0.54569	0.579836	0.603781	0.693101	0.601131	0.712287
GADD45B	4	32.6413	51.6897	19.5561	14.1631	15.0988	15.7474	19.8432	17.7046	22.8921	24.3693	1	1.58357	0.599122	0.433903	0.462567	0.482439	0.607916	0.542399	0.701324	0.746578
KIAA0586	4	11.1296	10.6438	8.38629	5.28621	5.02355	6.04457	6.99655	6.24623	7.29463	7.60885	1	0.956345	0.753509	0.474967	0.451366	0.543105	0.628641	0.561224	0.655423	0.683656
IRX3	4	11.6449	10.9165	8.9531	5.79091	4.91662	5.22046	6.12721	7.13179	8.7275	8.21889	1	0.937448	0.768844	0.497292	0.422212	0.448305	0.526172	0.61244	0.74947	0.705794
SMAD7	4	4.27163	10.0838	1.96339	2.14759	1.6449	2.38837	2.3122	2.67502	2.77372	3.31141	1	2.36064	0.459634	0.502756	0.385076	0.559124	0.541293	0.626229	0.649335	0.775209
VAV3	4	10.8353	8.93386	7.29675	6.89168	5.998	5.04703	5.24373	5.22069	5.99834	6.56266	1	0.824518	0.673427	0.636043	0.553564	0.465797	0.483951	0.481825	0.553595	0.605676
LBR	4	30.5983	30.337	24.5524	18.3265	15.0111	13.6615	15.8223	15.951	14.6936	16.6603	1	0.991458	0.80241	0.59894	0.490586	0.446479	0.517098	0.521301	0.480208	0.544485
INCENP	4	33.3708	30.7406	23.3787	16.0479	13.0956	11.1941	17.3911	18.0536	17.9693	20.5905	1	0.921183	0.700573	0.480896	0.392426	0.335447	0.521148	0.541	0.538474	0.617021
BRINP3	4	72.2532	51.7481	56.2182	42.0312	22.1992	37.0756	32.5499	36.7622	34.139	32.6064	1	0.716205	0.778072	0.581721	0.307242	0.513135	0.450497	0.508796	0.472491	0.45128
G2E3	4	25.4434	28.6388	20.4818	11.0254	12.8384	7.68328	8.93384	11.4056	8.78229	12.1558	1	1.12559	0.804996	0.433329	0.504587	0.301976	0.351127	0.448273	0.34517	0.477761
SPDL1	4	33.3274	29.15	26.1304	15.7357	15.5189	16.9207	16.1112	15.1778	17.2649	14.759	1	0.874657	0.784051	0.472155	0.465651	0.50771	0.483422	0.455416	0.518038	0.44285
PER2	5	1.99769	1.98716	3.71845	2.91241	2.075	1.833	2.06844	2.08536	2.10238	1.8601	1	0.994726	1.86137	1.45789	1.0387	0.917557	1.03542	1.04389	1.05241	0.931127
GALNT7	5	29.6467	33.3431	26.3656	29.0108	24.3342	25.1199	26.8206	18.5162	23.9008	23.4114	1	1.12468	0.889325	0.97855	0.820806	0.847307	0.904673	0.624561	0.806188	0.78968
DESI2	5	6.65954	5.97752	7.65282	6.30095	6.6481	6.09058	5.81532	5.17054	6.35923	5.58944	1	0.897588	1.14915	0.946153	0.998283	0.914565	0.873231	0.776412	0.954906	0.839313
TMEM38B	5	31.3132	29.4861	32.158	29.5413	32.3741	27.8364	31.5134	23.8	25.8438	23.3555	1	0.941649	1.02698	0.943412	1.03388	0.888965	1.00639	0.760062	0.825332	0.745868
GPC6	5	6.70741	7.96222	6.62897	5.75316	5.27413	4.2997	6.78718	4.35416	5.37136	5.14342	1	1.18708	0.988306	0.857733	0.786315	0.641038	1.01189	0.649158	0.800811	0.766826
SETD9	5	10.8902	10.9163	11.0077	10.6281	10.4193	10.9331	10.7565	9.23622	8.97183	6.59425	1	1.00239	1.01079	0.975934	0.956757	1.00394	0.987717	0.84812	0.823842	0.60552
ZBTB10	5	5.76284	5.66404	7.15593	5.34569	4.80096	4.58789	4.54412	3.46403	4.15791	4.37518	1	0.982857	1.24174	0.927614	0.83309	0.796117	0.788521	0.601098	0.721504	0.759206
GFRA1	5	52.8628	56.4962	51.8999	50.0897	47.3848	41.6876	41.5163	36.754	37.0051	36.3371	1	1.06873	0.981786	0.947541	0.896374	0.7886	0.785359	0.695271	0.700022	0.687385
ARL6IP6	5	13.965	15.4118	17.9137	14.6799	12.6821	12.0773	11.984	10.0465	10.8786	9.45282	1	1.1036	1.28276	1.05119	0.908135	0.864827	0.858142	0.719402	0.77899	0.676892
SPOPL	5	14.3124	14.1355	13.4469	12.6163	11.5088	9.20859	12.7008	9.89675	11.5362	12.347	1	0.987641	0.939532	0.881497	0.804115	0.6434	0.887399	0.691482	0.806026	0.862678
RCL1	5	20.0618	20.7209	23.2815	20.9681	17.3986	13.2942	16.1975	13.7455	14.705	15.2942	1	1.03285	1.16049	1.04518	0.86725	0.662659	0.807377	0.685157	0.732983	0.762353
DGKZ	5	131.32	128.493	109.298	112.727	112.989	108.496	111.11	99.6085	87.4145	111.863	1	0.978474	0.832304	0.858421	0.860414	0.826199	0.846101	0.758519	0.665662	0.851836
PIP5K1A	5	69.0008	69.996	63.2598	56.7035	52.9417	45.8712	63.6248	49.02	53.1541	54.3355	1	1.01442	0.916798	0.82178	0.767263	0.664793	0.922088	0.710428	0.770341	0.787462
SFXN2	5	10.5592	11.2526	11.6992	11.0689	10.0945	9.83029	9.09277	7.92114	7.04532	7.39743	1	1.06567	1.10796	1.04827	0.955988	0.930968	0.861121	0.750164	0.66722	0.700566
MAPK6	5	60.9079	56.2146	63.1721	65.0616	64.0447	57.5459	56.7499	47.5275	52.8398	41.5956	1	0.922944	1.03718	1.0682	1.0515	0.944802	0.931733	0.780317	0.867536	0.682926
PIAS2	5	9.90305	8.67574	9.97083	9.19144	7.13768	7.55182	9.25525	7.86697	7.65438	6.5155	1	0.876068	1.00684	0.928143	0.720756	0.762576	0.934586	0.794399	0.772932	0.657929
EXOC5	5	44.2493	40.9261	40.8864	32.9419	38.9553	37.6946	41.4033	32.2176	40.5565	36.5227	1	0.924899	0.924001	0.744463	0.880361	0.851869	0.935684	0.728094	0.916546	0.825386
RBM14	5	35.1156	31.909	32.4021	31.6408	33.7294	35.5899	40.4578	36.1123	27.6335	23.6695	1	0.908685	0.922727	0.901045	0.960525	1.01351	1.15213	1.02838	0.78693	0.674045
NEK7	5	13.0685	12.2338	10.1079	8.58891	10.7364	10.1391	14.8466	10.9189	11.9334	8.94403	1	0.93613	0.773455	0.657224	0.821551	0.775848	1.13606	0.835518	0.913145	0.684398
SOGA1	5	4.46267	4.42961	3.33596	4.44997	4.94553	3.53151	2.96654	2.92316	3.47288	3.49859	1	0.992593	0.747527	0.997156	1.1082	0.791345	0.664746	0.655026	0.778207	0.783969
GCA	5	28.4708	28.5311	25.4159	22.9228	20.6735	20.2574	19.3694	17.7758	22.1661	18.0263	1	1.00212	0.892701	0.805132	0.72613	0.711516	0.680327	0.624351	0.778557	0.633152
INSIG1	5	69.8871	70.1169	76.3445	79.8578	73.3687	59.2362	51.0883	39.1062	43.378	44.2042	1	1.00329	1.0924	1.14267	1.04982	0.847598	0.731013	0.559562	0.620687	0.632509
SNX10	5	10.3818	10.1918	13.4537	9.80072	9.2911	7.63683	6.64554	5.97934	8.98484	6.83876	1	0.981692	1.29589	0.944025	0.894938	0.735595	0.640112	0.575943	0.865438	0.658723
TRIM36	5	5.1413	4.98385	5.83424	5.43859	3.69461	4.18398	4.41984	3.32435	3.49977	2.77052	1	0.969375	1.13478	1.05782	0.718615	0.813797	0.859673	0.646597	0.680717	0.538876
LYPD6	5	5.29745	5.44554	4.73848	3.9529	4.40896	3.86423	4.29001	3.53197	4.03237	3.48724	1	1.02795	0.894483	0.746188	0.832279	0.72945	0.809826	0.666731	0.761191	0.658286
SNHG15	5	13.3494	14.9593	16.2358	14.2584	12.918	9.55477	12.1818	12.2192	9.47754	8.06799	1	1.1206	1.21622	1.06809	0.96768	0.715744	0.912536	0.915337	0.709959	0.60437
BRIP1	5	45.5931	41.5018	46.0327	53.8446	46.273	43.3921	45.5877	36.6076	38.8564	29.7299	1	0.910266	1.00964	1.18098	1.01491	0.951726	0.999883	0.80292	0.852245	0.652071
WDR89	5	14.1387	11.7507	13.5243	11.2921	12.4928	11.8052	12.4779	10.5682	12.0327	9.74321	1	0.831104	0.956544	0.798666	0.883586	0.834955	0.882538	0.747469	0.85105	0.689116
UBE2G2	5	37.4389	33.2877	30.5576	38.8777	35.4081	33.2352	32.0839	24.5331	27.213	23.5223	1	0.889121	0.8162	1.03843	0.945757	0.88772	0.856966	0.655285	0.726866	0.628286
C12orf66	5	7.02415	6.93003	7.49736	8.24786	7.10877	5.74923	6.22423	5.02628	4.77728	4.56682	1	0.986601	1.06737	1.17422	1.01205	0.818495	0.88612	0.715572	0.680122	0.65016
WWP1	5	80.2486	77.4029	70.9403	62.0924	60.8307	53.8421	53.4272	46.976	57.3328	56.767	1	0.964538	0.884006	0.77375	0.758028	0.67094	0.66577	0.585381	0.714439	0.707389
TONSL	5	6.00598	6.65223	4.86101	4.53607	4.61541	4.40183	4.2403	4.91995	4.17877	4.51071	1	1.1076	0.809361	0.755259	0.768469	0.732907	0.706013	0.819175	0.695769	0.751037
PKIA	5	20.6582	22.1886	19.0193	15.463	17.4015	15.7897	15.5208	11.7029	12.1279	13.6494	1	1.07408	0.920668	0.748518	0.84235	0.764332	0.751314	0.566503	0.587075	0.660728
DDX42	5	86.2977	75.8661	74.2025	66.5406	72.1274	73.3733	68.2944	62.362	62.2585	57.6686	1	0.879121	0.859844	0.771059	0.835798	0.850235	0.791382	0.722638	0.721439	0.668252
DDX18	5	68.8045	64.7983	66.7215	60.8337	57.2374	52.6826	55.0156	46.6693	48.8086	44.9416	1	0.941775	0.969726	0.884153	0.831885	0.765686	0.799593	0.678289	0.709382	0.653178
NAB2	5	8.26202	8.71547	22.0562	20.6464	11.5254	7.54115	7.32624	7.87264	7.11817	7.79271	1	1.05488	2.66959	2.49895	1.39499	0.912748	0.886737	0.952871	0.861554	0.943196
DHFR	5	97.0141	100.195	93.2469	89.465	88.6401	77.7067	76.0593	71.2737	74.9378	61.5037	1	1.03279	0.961168	0.922186	0.913682	0.800983	0.784002	0.734673	0.772442	0.633966
DSCAM-AS1	5	310.796	289.91	275.109	228.056	207.074	218.43	193.488	207.269	202.636	202.201	1	0.932798	0.885175	0.733778	0.666268	0.702807	0.622554	0.666895	0.651988	0.650589
ABCD3	5	12.2798	12.0119	12.3314	10.469	10.7407	9.5582	9.79413	8.013	10.8064	9.04591	1	0.978182	1.0042	0.852533	0.874662	0.778366	0.797579	0.652534	0.880015	0.736649
ZBTB24	5	4.5327	3.70351	5.0086	4.14415	3.24674	3.38179	3.6633	3.43024	3.48626	2.97005	1	0.817064	1.10499	0.914277	0.716291	0.746087	0.808193	0.756776	0.769134	0.655249
MAPK9	5	43.2862	44.8188	44.3417	40.7123	36.9982	32.4687	32.6511	29.4448	37.4197	29.049	1	1.03541	1.02438	0.940538	0.854733	0.750094	0.754306	0.680235	0.864472	0.671092
SLC12A2	5	91.9231	78.0345	80.4635	68.5405	68.6444	61.6182	68.7103	57.1015	62.1399	62.959	1	0.848911	0.875336	0.745629	0.746759	0.670323	0.747476	0.621188	0.675999	0.68491
WDR43	5	106.539	99.5702	115.691	151.84	116.61	66.2195	76.8156	72.562	81.6643	69.4356	1	0.934591	1.08591	1.42521	1.09453	0.621553	0.721011	0.681085	0.766522	0.651741
IER3	5	48.8464	67.5039	105.514	100.328	72.0343	58.0224	51.6702	49.0441	42.5591	38.072	1	1.38196	2.16011	2.05394	1.47471	1.18785	1.05781	1.00405	0.871285	0.779422
RARA	5	30.9438	33.5413	31.2768	25.0476	19.9891	16.8949	17.7761	18.5544	18.6918	21.9055	1	1.08394	1.01076	0.809453	0.64598	0.545987	0.574464	0.599614	0.604055	0.707913
TMEM64	5	90.4324	83.7333	82.3136	68.6041	61.9815	56.4851	64.1252	52.089	65.0708	56.8309	1	0.925921	0.910222	0.758623	0.68539	0.624612	0.709095	0.576	0.719552	0.628435
GMPS	5	71.6066	76.1244	69.4324	65.5388	56.3971	46.3184	46.4888	43.1705	50.7368	44.9151	1	1.06309	0.969636	0.915261	0.787595	0.646844	0.649224	0.602884	0.708549	0.627248
UCK2	5	27.2722	28.4074	26.3064	25.8977	23.6573	19.1659	16.4949	18.7577	17.4676	18.8426	1	1.04163	0.964587	0.949602	0.867451	0.702765	0.604827	0.687797	0.64049	0.690909
TET2	5	4.31496	3.73323	4.27738	3.16978	3.516	2.97199	2.89764	2.43181	3.12429	2.87914	1	0.865184	0.991291	0.734604	0.814841	0.688765	0.671534	0.563577	0.72406	0.667246
FAM83B	5	11.5642	11.3881	7.46842	8.755	10.2548	8.52254	8.09338	6.57671	7.87765	7.03535	1	0.984774	0.645822	0.757077	0.88677	0.736976	0.699865	0.568713	0.68121	0.608373
PLOD2	5	50.7571	43.4428	47.8418	34.6063	40.4429	33.6896	38.209	30.295	35.0747	36.9108	1	0.855895	0.942564	0.681802	0.796792	0.663741	0.75278	0.596863	0.69103	0.727205
SDAD1	5	43.1599	32.8925	42.8965	34.8772	36.424	31.3667	29.8644	30.3713	32.9333	27.2311	1	0.762109	0.993897	0.808092	0.843932	0.726756	0.691949	0.703692	0.763054	0.630935
VRK1	5	156.801	139.042	159.173	151.256	137.541	147.396	99.2496	115.647	100.609	97.8879	1	0.886744	1.01513	0.964638	0.87717	0.940024	0.632966	0.737544	0.641633	0.624282
SLC24A3	5	4.64183	4.73569	4.64867	3.72443	3.4503	2.75158	2.62388	2.46428	2.5563	2.88871	1	1.02022	1.00147	0.802363	0.743305	0.592779	0.565268	0.530885	0.55071	0.622322
SLC25A36	5	28.608	25.8185	25.2822	22.1091	21.3793	19.1523	20.6691	17.3456	19.9435	18.2857	1	0.902491	0.883746	0.772829	0.747317	0.669472	0.722493	0.60632	0.697131	0.639182
PLD6	5	2.44028	2.20508	4.93837	3.46343	1.40177	1.28368	1.92583	1.71736	1.76879	1.35312	1	0.903615	2.02368	1.41927	0.574428	0.526038	0.789182	0.703753	0.72483	0.554494
PSAT1	5	9.20192	8.47077	7.82713	7.76638	8.00828	7.09258	6.90053	7.13746	6.89874	6.55843	1	0.920544	0.850597	0.843995	0.870283	0.770772	0.749901	0.775649	0.749707	0.712724
CCDC88C	5	11.2275	10.561	10.226	6.73231	8.06925	5.90701	8.10718	6.53133	7.8434	7.25573	1	0.94064	0.910804	0.599629	0.718707	0.526122	0.722085	0.581729	0.698591	0.646249
SLC38A1	5	86.1145	79.6168	78.7079	66.518	56.1425	51.0979	57.4552	50.2505	54.9023	51.7181	1	0.924545	0.913991	0.772436	0.651952	0.593371	0.667195	0.583531	0.63755	0.600573
ENOPH1	5	65.9619	57.9415	69.4716	54.0654	52.3738	46.9451	41.9121	41.6924	47.167	39.878	1	0.878409	1.05321	0.819646	0.794001	0.711701	0.635399	0.632067	0.715065	0.604561
SRSF5	5	255.531	282.063	320.762	253.767	204.026	165.05	139.497	145.739	145.595	145.721	1	1.10383	1.25528	0.993097	0.798439	0.645912	0.545909	0.570338	0.569774	0.57027
FAM102B	5	8.92231	7.85529	10.7156	7.25102	5.95735	4.90453	4.67256	4.30265	5.64729	4.9064	1	0.880409	1.20099	0.812684	0.667691	0.549693	0.523694	0.482235	0.632941	0.549902
PKIB	5	163.054	140.031	178.956	135.67	134.158	118.749	106.09	97.5131	113.861	83.7428	1	0.858804	1.09753	0.83206	0.822782	0.728282	0.650644	0.598043	0.698301	0.51359
H1F0	5	99.479	99.5802	91.6295	76.034	66.9915	64.6739	66.1498	67.6366	73.4418	70.0237	1	1.00102	0.921094	0.764322	0.673423	0.650126	0.664962	0.679908	0.738264	0.703904
RFC3	5	36.5948	30.6283	37.7603	31.3988	29.734	28.1909	23.292	20.8599	25.3604	21.4149	1	0.836957	1.03185	0.858014	0.812521	0.770352	0.636483	0.570023	0.693007	0.585189
ARL4A	5	10.3748	9.73102	7.51852	5.81087	7.10005	6.6374	6.65822	6.22126	6.18057	5.27438	1	0.937952	0.724694	0.560097	0.684359	0.639765	0.641771	0.599654	0.595732	0.508386
WEE1	5	16.9931	14.348	19.2026	10.2765	10.0142	10.2561	8.83993	8.05041	7.50742	10.0689	1	0.844344	1.13002	0.604749	0.589308	0.603547	0.520208	0.473747	0.441793	0.592532
AMD1	5	72.3077	60.3228	79.6777	67.8011	50.6083	41.3187	50.3922	45.5267	46.6351	37.761	1	0.834252	1.10193	0.937675	0.699902	0.571428	0.696914	0.629624	0.644954	0.522226
PMAIP1	5	2.81674	4.69869	9.49651	6.59427	4.57768	3.28918	2.04205	1.90153	2.35324	1.65481	1	1.66813	3.37145	2.3411	1.62517	1.16772	0.724967	0.675081	0.835447	0.587489
ECT2	5	71.5717	67.7325	69.0999	46.3103	45.5509	38.5505	47.2324	39.7508	42.0509	39.1705	1	0.946359	0.965464	0.647048	0.636437	0.538628	0.659932	0.555399	0.587536	0.54729
EZH2	5	28.9723	26.788	24.3739	19.678	17.0605	16.7652	17.2251	17.638	17.9408	15.4854	1	0.924608	0.841284	0.679202	0.588858	0.578665	0.594539	0.60879	0.619241	0.534489
RMI1	5	9.42919	7.8958	8.09238	6.60835	6.06566	5.90128	6.29687	5.67424	6.77585	4.43894	1	0.837378	0.858226	0.700839	0.643286	0.625852	0.667806	0.601773	0.718603	0.470766
MSH6	5	41.0749	37.8039	33.3173	29.9004	25.4253	20.0985	24.8942	22.6569	22.6146	21.4069	1	0.920366	0.811137	0.727948	0.619	0.489315	0.606068	0.551601	0.550569	0.521167
CENPO	5	34.7229	30.5728	26.8652	24.8652	23.546	20.1658	25.0898	20.2589	20.0758	20.9982	1	0.880479	0.773703	0.716104	0.678111	0.580763	0.722572	0.583445	0.578172	0.604738
GREB1	5	52.0422	52.4444	63.8159	42.9409	35.8649	28.536	19.5349	20.8078	21.3435	19.3631	1	1.00773	1.22623	0.825116	0.689151	0.548324	0.375367	0.399825	0.41012	0.372065
ZWILCH	5	86.6286	71.41	67.2641	62.8032	70.4228	56.5098	60.8426	44.0933	50.6199	46.2392	1	0.824324	0.776465	0.724971	0.812928	0.652322	0.702338	0.508993	0.584332	0.533764
SLC39A8	5	97.1296	82.4514	101.774	85.7727	78.6165	64.4702	63.3972	46.0512	36.8026	33.3234	1	0.84888	1.04782	0.883075	0.809397	0.663755	0.652707	0.474121	0.378902	0.343081
DDX10	5	16.9353	13.212	13.3977	10.8457	12.0232	9.88102	7.34662	7.9358	7.13382	9.82815	1	0.780149	0.791112	0.640422	0.709948	0.583458	0.433806	0.468596	0.421241	0.580337
IFRD1	5	94.2944	80.9066	81.9953	70.75	62.461	47.9886	54.919	46.0765	43.6213	41.674	1	0.858021	0.869567	0.750309	0.662404	0.508923	0.58242	0.488645	0.462608	0.441956
SEMA6A	5	20.2377	15.4097	16.9664	12.0393	11.7494	9.88706	10.1975	7.37438	9.009	7.5791	1	0.761437	0.838359	0.594895	0.580569	0.488547	0.503885	0.364388	0.44516	0.374504

## Sheet: Rising
gene	cluster	TPM t=0h	TPM t=1h	TPM t=2h	TPM t=3h	TPM t=4h	TPM t=5h	TPM t=6h	TPM t=7h	TPM t=8h	TPM t=9h	FC t=0h	FC t=1h	FC t=2h	FC t=3h	FC t=4h	FC t=5h	FC t=6h	FC t=7h	FC t=8h	FC t=9h
MEGF9	1	4.5072	4.36397	4.10042	4.54942	5.04066	7.28803	7.9463	7.03301	6.53683	5.8495	1	0.968222	0.909749	1.00937	1.11836	1.61697	1.76302	1.56039	1.45031	1.29781
KITLG	1	21.8185	18.9094	20.099	21.8391	26.2697	33.1654	38.5507	33.6534	30.3354	27.5634	1	0.866669	0.921194	1.00094	1.20401	1.52006	1.76688	1.54243	1.39035	1.2633
PCNA	1	87.1196	88.326	108.886	112.822	134.253	141.913	139.4	138.039	129.014	125.492	1	1.01385	1.24985	1.29502	1.54102	1.62895	1.6001	1.58447	1.48088	1.44045
TMEM45A	1	3.15018	3.00082	3.70412	3.63165	3.88367	4.23601	5.02114	5.18495	4.85751	4.33627	1	0.952589	1.17585	1.15284	1.23284	1.34469	1.59392	1.64592	1.54198	1.37652
PAX9	1	1.93373	1.55255	2.2427	2.97008	3.1461	3.14757	2.61073	2.74964	2.41896	2.62595	1	0.802877	1.15978	1.53594	1.62696	1.62772	1.3501	1.42193	1.25093	1.35797
BCL3	1	28.3352	23.0298	48.3704	51.2636	43.9525	44.0262	41.1931	34.6745	35.3515	30.2885	1	0.812762	1.70708	1.80919	1.55116	1.55377	1.45378	1.22373	1.24762	1.06894
SAC3D1	1	9.86318	10.9389	10.9252	12.5568	15.5134	15.0559	14.9028	14.6538	14.8033	14.0791	1	1.10906	1.10768	1.27309	1.57286	1.52648	1.51095	1.4857	1.50087	1.42744
FAM198B	1	12.1557	13.254	14.624	15.7937	14.9432	19.771	22.3827	17.2474	19.9264	17.6748	1	1.09035	1.20306	1.29928	1.22931	1.62648	1.84133	1.41887	1.63927	1.45403
PPP4R1L	1	5.71533	7.07413	5.43365	8.12233	9.64157	7.57962	9.4828	8.99215	7.5764	8.10007	1	1.23775	0.950716	1.42115	1.68697	1.32619	1.65919	1.57334	1.32563	1.41725
KLF3	1	6.94447	6.35393	10.846	9.90462	10.0454	10.1443	10.7336	9.33467	9.91827	10.7647	1	0.914962	1.56182	1.42626	1.44654	1.46077	1.54563	1.34419	1.42823	1.55012
PTP4A1	1	79.7139	83.1325	123.105	134.296	128.516	151.102	152.387	139.305	124.201	131.416	1	1.04289	1.54434	1.68472	1.61221	1.89555	1.91167	1.74757	1.55809	1.6486
ANKH	1	7.08267	9.47037	9.06686	11.4079	7.85972	12.7268	12.8172	13.4514	12.4774	10.1448	1	1.33712	1.28015	1.61068	1.10971	1.79689	1.80966	1.8992	1.76169	1.43233
STK17A	1	4.44273	3.0335	6.20925	6.45092	7.383	7.81661	8.34446	8.96783	8.9459	8.39604	1	0.682801	1.39762	1.45202	1.66182	1.75942	1.87823	2.01854	2.01361	1.88984
IER3	1	48.8464	67.5039	105.514	97.8687	78.2925	81.9624	81.4037	80.5389	85.8168	81.6319	1	1.38196	2.16011	2.0036	1.60283	1.67796	1.66652	1.64882	1.75687	1.6712
DNMBP	1	2.89643	2.45212	2.96165	5.0802	6.23778	6.06695	6.08408	5.67997	5.05255	5.26958	1	0.846602	1.02252	1.75395	2.15361	2.09463	2.10054	1.96102	1.74441	1.81934
NABP1	1	3.74568	2.62782	6.05526	5.94579	4.44647	5.60922	5.53901	4.84612	5.08343	5.40623	1	0.701559	1.6166	1.58737	1.18709	1.49752	1.47877	1.29379	1.35714	1.44332
CFLAR	1	9.1924	9.69776	9.74955	13.2923	16.0308	17.9953	21.1446	23.8591	20.8055	22.5322	1	1.05498	1.06061	1.44601	1.74391	1.95763	2.30023	2.59552	2.26333	2.45117
TBC1D8	1	2.68103	2.24113	3.92742	3.07244	4.14536	5.16698	5.14748	4.2096	4.00861	4.09255	1	0.835922	1.4649	1.146	1.54618	1.92724	1.91997	1.57014	1.49518	1.52649
TRIM35	1	5.18276	6.5837	6.03161	10.9242	9.47269	8.51682	10.4075	9.01223	10.983	9.04709	1	1.27031	1.16378	2.10779	1.82773	1.6433	2.00811	1.73889	2.11915	1.74561
TRIM32	1	3.64574	3.48648	4.77715	6.46258	6.52971	7.32261	7.72256	8.49794	8.53435	8.06802	1	0.956314	1.31034	1.77264	1.79105	2.00854	2.11824	2.33092	2.34091	2.213
PMAIP1	1	2.81674	4.69869	9.49651	7.26589	7.4683	7.60729	6.19254	5.5937	4.46535	5.76342	1	1.66813	3.37145	2.57954	2.6514	2.70074	2.19848	1.98588	1.58529	2.04613
C3orf52	1	3.487	3.28837	5.7922	7.49538	8.05585	7.77604	7.90258	7.94921	7.78324	7.13549	1	0.943037	1.66108	2.14952	2.31025	2.23001	2.2663	2.27967	2.23207	2.04631
ARHGEF3	1	1.2421	1.22213	1.20839	2.28063	2.26035	2.61581	2.93836	2.87889	2.61724	3.33148	1	0.98392	0.972861	1.83611	1.81978	2.10596	2.36564	2.31777	2.10711	2.68214
FHL2	1	4.36813	4.37721	7.60341	8.09294	9.32246	8.58947	8.21711	8.05116	9.40335	9.66546	1	1.00208	1.74066	1.85272	2.1342	1.96639	1.88115	1.84316	2.15272	2.21272
IRF2BPL	1	6.98535	9.35012	13.04	12.3846	12.7	12.5009	15.5406	14.8316	15.1358	16.977	1	1.33853	1.86676	1.77294	1.81809	1.78958	2.22474	2.12325	2.16679	2.43038
E2F7	1	6.38665	5.64383	10.7834	14.2589	16.1605	21.8525	23.6199	22.0097	20.7424	17.3837	1	0.883691	1.68844	2.23261	2.53036	3.42159	3.69832	3.44621	3.24778	2.72189
TNFRSF10A	1	11.2656	14.6693	18.0869	24.005	24.1719	26.617	36.2128	31.0204	37.7139	29.9304	1	1.30214	1.60551	2.13083	2.14564	2.36268	3.21446	2.75355	3.34772	2.6568
BLOC1S2	1	42.2251	42.5539	56.4614	77.601	102.998	114.804	124.691	144.746	146.588	147.82	1	1.00779	1.33715	1.83779	2.43926	2.71885	2.95301	3.42796	3.47159	3.50078
PRKAB1	1	41.4475	54.3691	61.4927	84.5997	89.4257	115.027	123.936	129.228	146.29	137.133	1	1.31176	1.48363	2.04113	2.15757	2.77525	2.99019	3.11787	3.52954	3.3086
TRIAP1	1	35.2817	33.9996	57.507	65.7223	87.5572	100.18	105.121	115.498	118.061	121.285	1	0.963661	1.62994	1.86279	2.48166	2.83942	2.97947	3.27359	3.34622	3.43763
BHLHE40	1	2.51903	2.90999	4.95856	5.83318	6.30843	4.55404	7.45597	6.88316	8.29332	8.06388	1	1.1552	1.96844	2.31565	2.50431	1.80786	2.95986	2.73247	3.29227	3.20119
TNFRSF11B	1	12.5945	10.834	41.0942	76.7678	71.1425	51.7411	46.5292	31.224	27.9405	21.18	1	0.86022	3.26287	6.09535	5.64871	4.10823	3.69441	2.47918	2.21848	1.68169
PHLDA1	1	3.41254	4.036	11.3625	14.7224	9.09577	7.10709	7.23389	6.1946	6.04924	6.4085	1	1.1827	3.32963	4.31419	2.6654	2.08264	2.1198	1.81525	1.77265	1.87793
NEAT1	1	45.5232	49.3028	59.1078	75.6997	122.759	82.4235	82.8761	85.7702	84.2477	73.6622	1	1.08303	1.29841	1.66288	2.69662	1.81058	1.82053	1.8841	1.85065	1.61812
XPC	1	17.5804	16.3442	26.5519	36.0975	42.2545	48.1554	60.6876	62.9122	64.7572	60.0138	1	0.929681	1.51031	2.05328	2.4035	2.73915	3.452	3.57853	3.68348	3.41367
TRAF4	1	50.7998	53.9947	75.6639	102.075	107.562	150.35	174.126	164.701	167.136	169.145	1	1.06289	1.48945	2.00935	2.11737	2.95965	3.42769	3.24216	3.2901	3.32963
DRAM1	1	21.6228	24.6131	41.0071	44.7999	61.1349	68.487	80.7198	74.9731	74.7548	77.2521	1	1.13829	1.89647	2.07188	2.82733	3.16734	3.73308	3.46731	3.45722	3.57271
DCP1B	1	3.64427	3.12312	6.60966	9.15515	10.2043	12.0181	13.9027	11.2581	11.6437	10.8836	1	0.856996	1.81371	2.51221	2.80009	3.29782	3.81494	3.08927	3.19508	2.98651
SLC30A1	1	3.09009	4.49751	12.8275	10.3399	8.61344	10.4549	10.3695	10.9771	8.78731	9.49611	1	1.45546	4.15118	3.34615	2.78744	3.38337	3.35572	3.55235	2.8437	3.07308
EPHA2	1	6.38602	6.14974	12.1109	15.3924	18.7498	21.9214	25.3046	24.5514	24.0369	25.71	1	0.963	1.89647	2.41032	2.93607	3.43271	3.96249	3.84455	3.76399	4.02598
AEN	1	13.5029	16.7668	42.2297	37.528	36.4736	39.5911	40.3391	39.9669	40.5026	41.4582	1	1.24172	3.12746	2.77927	2.70118	2.93205	2.98745	2.95988	2.99956	3.07033
TNFAIP8	1	3.36614	2.90238	5.9249	6.98469	8.98005	12.1257	11.7	12.1376	12.7577	11.2768	1	0.862229	1.76015	2.07499	2.66776	3.60225	3.47579	3.60579	3.79002	3.35006
IER5	1	5.6506	9.30063	17.4873	17.4683	14.8537	15.4618	16.2857	15.1963	15.7083	16.8524	1	1.64595	3.09477	3.09141	2.62869	2.73632	2.88212	2.68932	2.77994	2.98241
RAP2B	1	5.8419	6.61278	11.3072	15.1869	18.4187	22.3938	23.4943	25.752	24.8434	26.0393	1	1.13196	1.93554	2.59965	3.15287	3.83331	4.02169	4.40816	4.25262	4.45733
PHLDA3	1	26.1738	34.0226	53.9093	77.8009	93.0664	100.654	104.441	102.841	110.125	104.532	1	1.29988	2.05967	2.97248	3.55572	3.84562	3.9903	3.92916	4.20746	3.99376
POLH	1	10.7758	9.43728	22.1177	34.7611	31.2061	47.6097	59.4841	60.4699	59.3242	57.6876	1	0.875788	2.05254	3.22586	2.89595	4.41822	5.52018	5.61166	5.50533	5.35346
SUSD6	1	3.37141	3.28163	5.44646	8.85909	10.3325	15.1166	18.7629	19.293	19.069	18.3238	1	0.97337	1.61548	2.62771	3.06475	4.48377	5.56529	5.72252	5.6561	5.43506
RNF19B	1	3.7722	4.03807	8.41767	12.2236	16.8918	17.2117	20.0866	20.6311	20.4893	21.0531	1	1.07048	2.2315	3.24044	4.47795	4.56278	5.32489	5.46925	5.43166	5.58112
SERTAD1	1	1.44097	2.19999	5.45847	6.3096	5.15128	5.61079	6.01338	5.91227	7.11187	7.68778	1	1.52675	3.78806	4.37873	3.57488	3.89377	4.17316	4.10299	4.93549	5.33516
ELL2	1	2.05761	4.30635	3.74147	6.12675	7.87262	7.71272	11.7288	12.1842	11.9477	13.7736	1	2.09289	1.81836	2.97761	3.8261	3.74839	5.70021	5.92154	5.80662	6.69397
LIF	1	1.82761	2.92348	12.4464	12.683	8.54232	7.13503	8.62938	6.63547	6.61669	5.40621	1	1.59962	6.81021	6.93966	4.67404	3.90402	4.72168	3.63068	3.62041	2.95808
TIGAR	1	15.1456	12.9346	29.5934	43.644	53.076	62.1363	90.4711	91.3796	90.8887	104.228	1	0.854019	1.95393	2.88164	3.5044	4.10261	5.97344	6.03342	6.00101	6.88179
ATF3	1	2.02041	7.71314	20.3432	15.2661	12.8549	10.3971	13.197	8.11055	10.9076	10.7007	1	3.81762	10.0689	7.55598	6.36255	5.14604	6.53186	4.01432	5.3987	5.29629
PRICKLE2	1	2.19651	2.18052	8.24173	10.0366	11.0816	14.5026	17.0263	18.1396	17.3868	17.328	1	0.992722	3.7522	4.56933	5.04511	6.60256	7.75154	8.25841	7.91566	7.88889
PLK3	1	3.40833	4.8979	24.0183	20.8745	19.8334	19.9805	20.5434	19.9632	22.2561	21.1182	1	1.43704	7.04694	6.12455	5.81911	5.86226	6.02741	5.85718	6.52991	6.19606
ACER2	1	1.59995	1.82285	3.8223	5.92813	7.05042	10.1731	14.4646	13.8026	15.0301	14.3074	1	1.13931	2.38901	3.70518	4.40664	6.35836	9.04064	8.6269	9.39411	8.94236
SESN2	1	2.99476	4.23506	11.4879	14.0067	17.0197	17.9986	21.5841	21.6997	22.9549	22.3731	1	1.41416	3.836	4.67707	5.68315	6.01002	7.2073	7.24589	7.66503	7.47076
SESN1	1	6.79542	6.49977	24.9414	39.4997	50.8967	65.2467	75.8269	81.7031	78.1036	74.9405	1	0.956493	3.67032	5.81269	7.48986	9.60157	11.1585	12.0233	11.4936	11.0281
TNFRSF10C	1	5.75862	6.13139	15.1007	22.0641	30.7008	46.5256	66.9162	67.3057	66.6947	64.9812	1	1.06473	2.62228	3.83149	5.33128	8.0793	11.6202	11.6878	11.5817	11.2842
GDF15	1	135.526	272.316	837.342	1106.09	1047.6	1063.43	1299.96	1208.57	1560.94	1456.81	1	2.00933	6.17848	8.16147	7.7299	7.84672	9.59195	8.91766	11.5177	10.7493
DDIT4	1	4.34229	4.82306	11.6542	22.2616	28.9878	44.6669	48.9877	59.6113	69.0984	73.5394	1	1.11072	2.68387	5.1267	6.6757	10.2865	11.2815	13.7281	15.9129	16.9356
BBC3	1	1.89236	3.96577	16.3036	17.0736	17.5684	20.395	22.5257	23.5019	26.8316	27.8886	1	2.09568	8.61549	9.0224	9.28385	10.7776	11.9035	12.4194	14.1789	14.7375
GADD45A	1	4.74938	10.7535	41.2319	54.1292	66.8329	67.4154	72.0438	72.1585	73.8114	79.056	1	2.26419	8.68154	11.3971	14.0719	14.1946	15.1691	15.1932	15.5413	16.6455
TP53INP1	1	3.51647	3.32433	13.4156	21.5783	28.3005	42.5012	53.024	63.4043	65.4882	75.1598	1	0.94536	3.81506	6.13635	8.04798	12.0863	15.0787	18.0306	18.6233	21.3736
FOSL1	1	3.21955	6.65349	51.4206	49.2695	43.4517	48.0656	47.5893	46.1454	48.6429	51.122	1	2.06659	15.9713	15.3032	13.4962	14.9293	14.7813	14.3329	15.1086	15.8786
GPR87	1	1.34656	1.51539	4.32111	9.29526	17.8822	28.7287	39.5438	49.0198	56.4073	56.2167	1	1.12539	3.20901	6.903	13.2799	21.3349	29.3666	36.4038	41.8901	41.7485
BTG2	1	2.88766	8.83524	40.7387	48.6395	50.9154	67.0412	69.9533	81.6945	90.632	87.8838	1	3.05965	14.1078	16.8439	17.6321	23.2164	24.2249	28.2909	31.3859	30.4342
CDKN1A	1	16.9864	27.8935	118.366	225.713	339.784	468.21	616.253	735.019	866.105	951.705	1	1.64211	6.96829	13.2879	20.0033	27.5639	36.2793	43.2711	50.9883	56.0276
TMEM30A	2	33.3998	33.9058	34.97	35.6049	30.3464	37.7558	54.5817	45.6293	47.9401	46.7462	1	1.01515	1.04701	1.06602	0.908578	1.13042	1.63419	1.36615	1.43534	1.39959
TTC23	2	6.2692	5.26358	5.77052	4.76701	4.058	8.15721	10.051	8.42225	7.35863	8.10781	1	0.839594	0.920456	0.760385	0.647292	1.30116	1.60324	1.34343	1.17377	1.29328
EMBP1	2	5.45368	5.16137	4.88491	5.18309	5.19592	6.6848	8.34646	7.44037	8.00896	7.98287	1	0.946401	0.895708	0.950384	0.952736	1.22574	1.53043	1.36428	1.46854	1.46376
FBXO16	2	4.35213	3.71446	4.40465	3.13148	3.05378	5.20998	5.30093	6.25995	6.30036	7.37866	1	0.853481	1.01207	0.719529	0.701675	1.19711	1.21801	1.43837	1.44765	1.69542
PRKAB2	2	7.94365	6.76989	4.97635	6.33406	6.62958	7.56686	11.266	11.5377	11.1067	9.45284	1	0.852239	0.626456	0.797374	0.834576	0.952567	1.41824	1.45245	1.39819	1.18999
ADGRG6	2	74.3091	62.1322	58.7094	65.6776	62.7875	89.5645	115.988	106.495	93.9649	90.902	1	0.836131	0.790069	0.883843	0.84495	1.2053	1.56088	1.43313	1.26451	1.2233
MGME1	2	44.8339	47.0573	48.9911	42.6167	43.6688	57.4469	58.9872	60.7828	65.2445	70.6509	1	1.04959	1.09272	0.950546	0.974012	1.28133	1.31568	1.35573	1.45525	1.57584
FITM2	2	3.7203	3.36337	3.40743	3.42268	3.33727	3.82777	4.86945	5.08202	5.90144	6.0524	1	0.904058	0.915901	0.920001	0.897043	1.02889	1.30889	1.36603	1.58628	1.62686
TTC12	2	6.80551	7.16795	6.04507	6.00685	7.04786	10.6966	7.24444	10.7167	7.78897	11.0625	1	1.05326	0.888261	0.882646	1.03561	1.57176	1.0645	1.57471	1.14451	1.62552
EPHA4	2	15.5698	13.464	8.93819	13.5003	15.8131	19.9257	22.8624	22.1458	19.436	19.8018	1	0.864753	0.574072	0.867082	1.01563	1.27977	1.46838	1.42236	1.24831	1.27181
TMEM182	2	38.0927	32.106	40.7424	34.964	40.932	52.7368	54.8893	59.3158	57.6019	56.2012	1	0.842838	1.06956	0.917866	1.07454	1.38443	1.44094	1.55714	1.51215	1.47538
MRPL27	2	54.7525	56.708	56.492	53.869	61.004	66.6546	69.3795	74.7955	81.8773	86.7157	1	1.03572	1.03177	0.983865	1.11418	1.21738	1.26715	1.36607	1.49541	1.58378
NME1	2	273.453	275.342	290.062	302.301	329.11	345.325	339.296	365.973	388.85	414.14	1	1.00691	1.06074	1.1055	1.20354	1.26283	1.24079	1.33834	1.422	1.51448
LYSMD3	2	7.5892	5.51444	7.25183	7.41083	6.4549	9.77978	11.7112	12.1727	12.5475	12.6341	1	0.726616	0.955546	0.976497	0.850538	1.28864	1.54314	1.60396	1.65334	1.66475
ITFG1	2	30.58	27.1285	36.8017	32.6598	29.2543	37.2902	41.8695	39.2198	41.8339	43.9782	1	0.88713	1.20346	1.06801	0.956646	1.21943	1.36918	1.28253	1.36801	1.43813
LINC01609	2	50.6429	46.4848	50.5494	52.5807	54.9315	68.2157	80.2049	82.867	77.225	73.8018	1	0.917894	0.998154	1.03827	1.08468	1.347	1.58374	1.6363	1.52489	1.4573
PTPN3	2	11.1227	10.5805	10.8983	12.2878	13.3611	13.0959	16.5803	14.9213	15.9835	14.398	1	0.951258	0.979831	1.10475	1.20125	1.17741	1.49067	1.34153	1.43702	1.29447
PPFIBP1	2	11.3678	8.93251	6.99881	8.7489	6.66827	9.59633	15.8106	12.3206	14.0601	11.5933	1	0.785775	0.615672	0.769624	0.586595	0.844171	1.39082	1.08382	1.23684	1.01984
TMEM168	2	10.8237	11.2525	10.6236	10.6997	11.6668	14.893	17.5826	17.4079	18.7822	16.9251	1	1.03962	0.981514	0.988546	1.07789	1.37597	1.62446	1.60831	1.73528	1.56371
FA2H	2	11.6298	9.05977	10.3273	10.5312	11.3378	11.4942	15.128	15.9384	22.3645	21.6241	1	0.779015	0.888008	0.905535	0.974895	0.988339	1.3008	1.37048	1.92304	1.85937
SPPL3	2	24.7054	26.9346	23.4275	25.3716	29.3282	31.3914	37.974	38.6022	41.7026	39.1162	1	1.09023	0.948277	1.02697	1.18712	1.27063	1.53707	1.5625	1.68799	1.58331
SARS	2	49.3019	50.9612	47.2613	50.9298	51.0076	59.5783	66.4059	72.6879	75.6399	86.0856	1	1.03365	0.95861	1.03302	1.0346	1.20844	1.34692	1.47434	1.53422	1.74609
NMT2	2	8.89795	7.70547	9.2252	8.72197	10.7492	11.1199	12.0249	13.7867	14.0685	15.2789	1	0.865982	1.03678	0.980223	1.20805	1.24972	1.35143	1.54943	1.58109	1.71713
MGRN1	2	25.5229	26.8348	20.983	24.9108	26.3169	33.083	38.9322	41.1642	41.9631	42.9575	1	1.0514	0.822123	0.976017	1.03111	1.29621	1.52538	1.61283	1.64413	1.68309
PPP4R3A	2	86.4704	85.201	93.737	103.026	101.568	110.608	117.605	123.696	120.973	136.624	1	0.98532	1.08404	1.19146	1.17459	1.27915	1.36006	1.4305	1.39901	1.58001
SLC7A5	2	94.848	102.917	102.685	108.94	110.703	145.91	173.735	158.78	176.892	165.346	1	1.08507	1.08263	1.14858	1.16717	1.53836	1.83173	1.67405	1.865	1.74327
PRKAG2	2	14.9663	13.3847	15.2984	16.6193	18.066	22.9274	26.3657	24.46	25.8364	25.3308	1	0.89432	1.02219	1.11045	1.20711	1.53194	1.76167	1.63434	1.72631	1.69253
BTBD10	2	14.7855	14.2563	13.6854	13.0106	12.8319	18.6907	23.0292	27.727	27.0812	28.6702	1	0.96421	0.925598	0.879956	0.867873	1.26413	1.55756	1.87528	1.83161	1.93908
TRIM22	2	40.217	44.0706	40.9362	47.8578	50.2993	52.8438	64.5469	67.0816	65.2204	65.1217	1	1.09582	1.01788	1.18999	1.2507	1.31397	1.60497	1.66799	1.62171	1.61926
MARVELD1	2	11.5343	9.95559	10.2574	13.2027	12.7316	14.4961	16.899	21.988	23.3302	24.1974	1	0.863126	0.889288	1.14465	1.1038	1.25677	1.4651	1.90631	2.02267	2.09786
POLL	2	8.71685	9.45903	7.73019	7.60512	9.044	10.2432	12.3777	15.5164	14.5437	13.1522	1	1.08514	0.886811	0.872462	1.03753	1.17511	1.41997	1.78005	1.66846	1.50882
ZSCAN21	2	3.91262	3.43408	3.36177	3.79455	4.09542	4.61885	5.46028	5.65221	5.76786	6.38635	1	0.877693	0.859212	0.969822	1.04672	1.1805	1.39556	1.44461	1.47417	1.63224
KRCC1	2	8.56144	7.34455	8.66407	8.5594	10.565	12.762	12.378	12.9523	12.4419	11.662	1	0.857864	1.01199	0.999761	1.23402	1.49064	1.44579	1.51287	1.45325	1.36215
RNF19A	2	77.4898	54.6507	97.979	85.1401	81.1326	96.3292	113.993	111.611	109.199	114.031	1	0.705263	1.26441	1.09873	1.04701	1.24312	1.47107	1.44033	1.40921	1.47156
CEP250	2	17.5876	15.8657	14.6089	13.9747	15.9925	24.4115	30.1153	35.3225	33.0971	30.25	1	0.902098	0.830633	0.794576	0.909305	1.38799	1.7123	2.00837	1.88184	1.71996
RAD51C	2	281.047	268.032	275.228	272.208	319.853	344.084	435.707	506.756	552.882	576.766	1	0.953689	0.979293	0.968548	1.13807	1.22429	1.5503	1.8031	1.96722	2.0522
CTTNBP2NL	2	2.30372	2.42933	1.94695	2.11494	1.53385	2.41337	4.05307	3.40499	3.34984	3.56111	1	1.05452	0.84513	0.918053	0.665812	1.04759	1.75935	1.47804	1.4541	1.54581
MARVELD2	2	12.5518	11.4387	12.1176	11.644	12.9068	15.7583	22.2245	22.9853	24.4493	23.4778	1	0.911323	0.965408	0.927677	1.02829	1.25547	1.77063	1.83124	1.94788	1.87048
NCEH1	2	6.82264	5.66122	5.31067	6.25652	6.77253	10.0802	13.9688	12.5717	14.1465	12.3276	1	0.829769	0.778389	0.917024	0.992656	1.47747	2.04742	1.84265	2.07346	1.80687
CYTH1	2	6.82976	5.03256	6.76968	7.5099	9.3207	6.41839	9.58581	9.25973	11.4574	10.5787	1	0.736857	0.991202	1.09958	1.36472	0.939768	1.40354	1.35579	1.67756	1.54892
INPP5B	2	4.23413	5.41441	5.0075	4.10142	5.98383	6.53675	6.12939	7.25455	6.33649	7.60492	1	1.27875	1.18265	0.968658	1.41324	1.54382	1.44762	1.71335	1.49653	1.7961
TSPAN6	2	7.07176	6.98617	7.68585	7.79381	8.77825	8.88752	10.1188	11.6594	11.4178	12.3852	1	0.987897	1.08684	1.1021	1.24131	1.25676	1.43087	1.64873	1.61457	1.75136
HS6ST2	2	2.61896	2.0265	2.28573	2.32684	2.57138	2.97299	3.96423	4.17637	4.14817	3.33171	1	0.773782	0.872764	0.888459	0.981834	1.13518	1.51367	1.59467	1.5839	1.27215
FAM84B	2	69.8931	62.0112	82.2575	95.5541	101.854	95.3193	109.915	115.956	115.924	126.84	1	0.887229	1.1769	1.36715	1.45728	1.36379	1.57262	1.65905	1.65859	1.81477
PDLIM1	2	33.7293	35.9196	33.5375	41.6902	40.8102	42.3924	42.9673	50.3663	51.9055	58.4076	1	1.06494	0.994313	1.23602	1.20993	1.25684	1.27389	1.49325	1.53889	1.73166
RAD52	2	3.79624	4.90034	3.70036	3.52452	3.51098	5.65279	6.8523	6.56313	6.71665	5.57761	1	1.29084	0.974746	0.928423	0.924858	1.48905	1.80502	1.72885	1.76929	1.46925
CCDC130	2	3.61693	4.5048	3.84248	4.2124	4.62045	4.15778	5.2891	5.12797	5.61934	5.05174	1	1.24548	1.06236	1.16463	1.27745	1.14953	1.46232	1.41777	1.55362	1.39669
CAMK2G	2	13.7318	12.3644	12.0503	11.3452	11.8642	16.6292	22.7913	21.1783	24.7926	22.3261	1	0.900425	0.877545	0.8262	0.863993	1.211	1.65975	1.54228	1.80549	1.62587
PSD3	2	3.54506	2.7051	2.84247	2.40942	2.80073	4.55477	5.69834	5.7997	5.76674	4.35824	1	0.763063	0.801813	0.679656	0.790038	1.28482	1.6074	1.636	1.6267	1.22939
CENPP	2	6.82117	6.73235	6.95767	6.28009	6.12907	8.86588	10.0886	12.7082	14.1624	13.3742	1	0.986979	1.02001	0.920677	0.898537	1.29976	1.47901	1.86305	2.07625	1.96069
ZNF436	2	1.23517	1.22325	1.19312	1.20831	1.46649	1.80759	2.12583	2.44918	2.58159	2.46195	1	0.990352	0.965958	0.978258	1.18728	1.46343	1.72109	1.98287	2.09007	1.99322
RFX7	2	3.4368	3.37484	3.09593	3.36513	3.52838	4.67863	6.78645	6.26509	6.26851	6.08703	1	0.981972	0.900819	0.979146	1.02665	1.36133	1.97464	1.82294	1.82394	1.77113
MTA2	2	72.2154	70.9701	68.4625	73.5496	83.0924	100.82	120.653	134.02	145.341	147.896	1	0.982755	0.948031	1.01847	1.15062	1.39611	1.67074	1.85583	2.01261	2.04799
LITAF	2	20.0415	20.08	22.8494	24.9705	27.0907	25.424	30.3835	28.0435	28.7327	29.2288	1	1.00192	1.1401	1.24594	1.35173	1.26857	1.51603	1.39927	1.43366	1.45841
MGST2	2	13.054	13.4318	14.5873	14.7655	13.8895	17.6562	19.398	24.5344	29.0499	28.7428	1	1.02894	1.11746	1.13111	1.06401	1.35255	1.48598	1.87945	2.22537	2.20184
KIAA1586	2	7.67674	6.78972	8.53003	10.3355	8.97872	12.1631	13.0665	15.2797	17.4116	17.9146	1	0.884453	1.11115	1.34634	1.1696	1.5844	1.7021	1.99039	2.2681	2.33362
FOXO6	2	1.51911	1.70739	1.13261	1.1844	1.32218	2.09222	2.62162	2.439	3.16422	3.31936	1	1.12394	0.745575	0.779669	0.870361	1.37727	1.72576	1.60554	2.08294	2.18507
EPHB4	2	48.8008	49.1529	44.6259	48.6747	53.3802	69.3819	81.4288	86.593	91.9669	84.0854	1	1.00722	0.914451	0.997417	1.09384	1.42174	1.6686	1.77442	1.88454	1.72303
LMNA	2	169.565	177.483	177.142	186.787	167.182	264.361	274.896	292.188	306.069	349.332	1	1.0467	1.04469	1.10157	0.985948	1.55906	1.62119	1.72317	1.80503	2.06017
AMZ2P1	2	5.79464	4.3751	6.14496	4.67519	8.45944	8.10067	10.0761	11.1831	12.6916	11.5471	1	0.755025	1.06046	0.806813	1.45987	1.39796	1.73887	1.9299	2.19024	1.99273
SRC	2	6.17345	7.85787	5.21425	6.94297	8.54913	8.54411	9.87515	10.0539	11.8814	12.5306	1	1.27285	0.844625	1.12465	1.38482	1.38401	1.59962	1.62857	1.9246	2.02975
KRT7	2	30.9221	27.1248	32.6463	37.5177	47.1405	51.7836	57.3597	56.2596	59.9509	60.6611	1	0.877199	1.05576	1.2133	1.52449	1.67465	1.85498	1.8194	1.93877	1.96174
FBXW7	2	11.1391	15.2747	10.0765	14.4832	17.0726	18.135	19.0006	21.6318	22.9242	22.5352	1	1.37127	0.904608	1.30022	1.53268	1.62806	1.70577	1.94198	2.058	2.02308
TUBB6	2	45.339	47.5259	49.142	60.1854	57.9971	72.695	77.958	89.6854	94.1673	94.8364	1	1.04823	1.08388	1.32745	1.27919	1.60337	1.71945	1.97811	2.07696	2.09172
CCDC84	2	4.66881	4.75233	4.15344	4.82895	6.76669	6.80796	8.29551	8.19808	8.84539	7.20696	1	1.01789	0.889616	1.0343	1.44934	1.45818	1.77679	1.75593	1.89457	1.54364
ZBTB38	2	7.87628	6.47973	7.93994	9.72886	10.069	11.6847	14.5045	14.7259	15.8868	16.1146	1	0.822689	1.00808	1.23521	1.27839	1.48352	1.84154	1.86965	2.01704	2.04597
LHFPL2	2	2.62727	2.42802	1.90015	2.79539	3.68728	3.62111	4.35253	4.25879	4.41612	3.90983	1	0.924161	0.72324	1.06399	1.40346	1.37828	1.65667	1.62099	1.68088	1.48817
SYT1	2	3.91193	4.19533	4.81926	3.88728	2.88935	4.41764	9.11322	10.2595	10.8152	9.55596	1	1.07244	1.23194	0.993698	0.738599	1.12927	2.3296	2.62263	2.76466	2.44277
CUEDC1	2	35.5612	38.3472	34.1062	36.0166	38.9481	50.4191	57.3367	59.0119	66.1252	64.1444	1	1.07834	0.959083	1.0128	1.09524	1.41781	1.61234	1.65944	1.85947	1.80377
SRA1	2	16.4347	16.1869	19.0682	20.6201	24.8691	27.1608	29.3253	30.7739	31.3312	36.5576	1	0.984923	1.16024	1.25467	1.51321	1.65265	1.78436	1.8725	1.90641	2.22442
NR3C1	2	2.02588	1.92834	2.06015	2.61916	2.17692	3.16878	5.30623	4.47308	4.57896	4.45189	1	0.951851	1.01692	1.29285	1.07455	1.56415	2.61922	2.20797	2.26023	2.1975
CDC42SE1	2	58.8701	60.5996	64.7611	78.5026	83.6887	95.9238	115.965	120.544	122.805	123.488	1	1.02938	1.10007	1.33349	1.42158	1.62941	1.96984	2.04763	2.08603	2.09764
DSP	2	25.3531	25.7736	25.3763	25.7583	28.6552	37.4624	44.1704	46.955	47.9305	53.2929	1	1.01658	1.00091	1.01598	1.13024	1.47762	1.7422	1.85204	1.89052	2.10202
ACYP2	2	2.39506	3.0194	2.69111	3.04261	2.77782	3.81837	4.29257	3.62004	4.21277	5.10078	1	1.26068	1.12361	1.27037	1.15981	1.59427	1.79226	1.51146	1.75894	2.12971
PLXNB2	2	182.724	184.068	165.493	230.084	230.814	324.4	380.523	370.861	403.997	329.063	1	1.00736	0.905698	1.25919	1.26318	1.77536	2.0825	2.02962	2.21097	1.80087
NTN1	2	2.89641	2.70918	2.66054	2.83567	2.99056	4.18206	5.44072	5.59125	6.36194	6.42171	1	0.935357	0.918563	0.979029	1.0325	1.44388	1.87844	1.93041	2.19649	2.21713
IRF5	2	2.38686	2.71316	2.51328	3.07998	4.12141	4.30728	4.3724	4.5324	4.84529	4.93473	1	1.13671	1.05297	1.29039	1.72671	1.80458	1.83186	1.8989	2.02999	2.06746
RBL2	2	8.65464	8.2993	8.45628	9.36301	7.60125	13.6777	17.2453	16.3696	18.4467	18.5044	1	0.958942	0.97708	1.08185	0.878285	1.58039	1.99261	1.89142	2.13142	2.13809
HOXC13	2	5.59096	5.73835	3.98868	5.15753	6.20151	7.6517	10.1012	10.4613	12.3689	13.2233	1	1.02636	0.713417	0.922477	1.1092	1.36858	1.8067	1.87111	2.2123	2.36512
SDC4	2	39.6537	41.9734	56.4603	59.111	61.125	65.8302	70.3905	71.6842	81.5346	82.1954	1	1.0585	1.42383	1.49068	1.54147	1.66013	1.77513	1.80776	2.05617	2.07283
AMZ2	2	156.057	143.821	158.036	159.511	189.867	227.335	284.174	341.122	383.992	408.582	1	0.921595	1.01268	1.02213	1.21665	1.45674	1.82097	2.18588	2.46058	2.61816
RBM38	2	20.7083	23.226	23.4929	30.6806	30.2312	35.9804	39.1154	42.9614	49.1071	50.3949	1	1.12158	1.13447	1.48156	1.45986	1.73749	1.88888	2.0746	2.37137	2.43356
IP6K2	2	24.924	25.2289	28.7519	29.9722	29.2212	33.0804	41.5714	43.9936	49.0979	50.3384	1	1.01224	1.15359	1.20254	1.17241	1.32725	1.66793	1.76511	1.96991	2.01968
FAT1	2	15.6504	13.0268	11.4583	16.937	21.1671	27.7102	34.2769	31.3553	31.8834	32.6672	1	0.832359	0.73214	1.08221	1.35249	1.77057	2.19015	2.00348	2.03722	2.0873
PHPT1	2	36.3298	35.0906	39.6321	42.5618	47.14	56.9497	60.0384	63.9476	69.6322	75.8246	1	0.965889	1.0909	1.17154	1.29756	1.56758	1.65259	1.7602	1.91667	2.08712
NEURL1B	2	2.90295	2.7081	2.58928	2.45362	3.18393	4.88481	6.68511	7.1945	7.38368	7.57801	1	0.93288	0.891948	0.845218	1.09679	1.6827	2.30287	2.47834	2.54351	2.61045
PERP	2	42.4398	38.9203	49.0861	46.7412	53.8823	62.5718	72.5274	80.4365	87.2924	96.109	1	0.917071	1.15661	1.10135	1.26962	1.47437	1.70895	1.89531	2.05685	2.2646
KDM4B	2	4.20326	3.33892	2.36377	3.59527	3.13602	5.91826	7.69454	8.52241	8.61401	7.81213	1	0.794366	0.562366	0.855352	0.746092	1.40802	1.83061	2.02757	2.04937	1.85859
SCRIB	2	67.2904	68.896	67.4558	79.8281	83.7099	103.393	115.961	128.014	152.705	156.122	1	1.02386	1.00246	1.18632	1.24401	1.53652	1.7233	1.90241	2.26934	2.32012
RBMS1	2	19.7056	19.08	16.5764	22.5148	29.494	34.4871	36.2961	36.6542	40.0115	43.1207	1	0.968251	0.841201	1.14256	1.49673	1.75011	1.84191	1.86009	2.03046	2.18824
FBXO22	2	118.484	105.721	117.772	127.785	153.671	204.303	230.185	278.422	291.69	318.836	1	0.892274	0.993991	1.0785	1.29697	1.7243	1.94274	2.34986	2.46184	2.69095
ASCC3	2	24.1074	23.1792	24.1683	22.3009	30.1067	37.8278	42.5101	50.6854	56.5846	69.7132	1	0.961496	1.00253	0.925065	1.24886	1.56914	1.76336	2.10248	2.34719	2.89178
CSNK1G1	2	14.5816	11.8749	5.66989	13.1871	17.869	23.6293	35.9387	39.2828	37.21	35.542	1	0.814379	0.38884	0.904368	1.22545	1.62049	2.46467	2.69401	2.55185	2.43746
OVOL1	2	1.92553	1.83228	4.56648	2.60111	1.84686	3.38845	3.86869	4.75695	4.93934	5.00192	1	0.951571	2.37154	1.35085	0.959142	1.75975	2.00916	2.47046	2.56519	2.59768
RNF144B	2	1.86486	1.68387	2.38216	1.857	2.71751	3.75396	4.01213	3.95601	3.95558	4.27017	1	0.902948	1.27739	0.995785	1.45722	2.01299	2.15144	2.12134	2.12111	2.2898
ZFP36L1	2	7.50409	7.86684	11.272	10.2899	9.99331	14.6204	13.8462	17.2026	16.9519	17.1337	1	1.04834	1.50211	1.37123	1.33171	1.94833	1.84515	2.29243	2.25902	2.28325
PRKX	2	17.5114	19.0999	15.8182	19.7928	23.1123	27.9606	38.8394	41.485	51.7406	54.4691	1	1.09071	0.903309	1.13028	1.31984	1.59671	2.21795	2.36902	2.95467	3.11049
EPHB3	2	4.14454	4.2867	2.69943	3.08401	3.61795	7.06248	8.31036	9.18246	11.7258	10.6622	1	1.0343	0.651322	0.744115	0.872944	1.70405	2.00514	2.21556	2.82922	2.57259
ZFP90	2	8.33565	7.44182	6.0271	13.7516	14.4669	13.7704	19.2372	20.8651	28.3587	19.0047	1	0.89277	0.723051	1.64974	1.73555	1.65199	2.30782	2.50312	3.4021	2.27993
TRAK1	2	3.43812	3.15082	3.36305	3.56565	4.27317	5.07033	6.60016	7.39275	8.49772	7.95082	1	0.916437	0.978165	1.03709	1.24288	1.47474	1.9197	2.15023	2.47162	2.31255
NTPCR	2	18.3444	19.7659	22.4195	23.0685	28.6899	33.0246	33.7176	41.308	46.9624	48.2045	1	1.07749	1.22215	1.25753	1.56396	1.80026	1.83803	2.25181	2.56005	2.62776
LIMK2	2	6.7255	7.09711	6.91601	8.12497	9.23958	12.4872	14.1769	16.6648	19.3794	19.4533	1	1.05525	1.02833	1.20808	1.37381	1.8567	2.10794	2.47786	2.88149	2.89247
CAPN2	2	16.8584	17.8047	18.0262	17.7415	21.7849	24.9054	33.9076	36.2144	38.0023	40.1248	1	1.05613	1.06927	1.05239	1.29223	1.47733	2.01132	2.14816	2.25421	2.38011
PIK3R3	2	12.4321	10.3388	9.53518	10.7014	12.5785	17.9668	27.6486	31.9724	33.825	36.4733	1	0.83162	0.766978	0.860789	1.01177	1.44519	2.22396	2.57176	2.72077	2.93379
ATXN3	2	16.2981	14.2539	15.5982	19.8208	19.9646	26.0691	29.1718	36.2889	43.224	46.5333	1	0.874578	0.957058	1.21615	1.22497	1.59952	1.7899	2.22658	2.65209	2.85515
ST6GALNAC2	2	40.0864	38.4365	38.6357	41.8318	50.6552	61.2908	79.3938	83.5758	90.3835	99.0117	1	0.958842	0.963811	1.04354	1.26365	1.52897	1.98057	2.08489	2.25472	2.46996
PALLD	2	10.4887	10.6451	13.7026	19.5068	16.2655	21.6757	26.4515	29.857	26.669	29.174	1	1.01491	1.30642	1.8598	1.55076	2.06658	2.5219	2.84659	2.54264	2.78147
CERS5	2	47.5874	47.8287	55.3743	65.8442	86.1603	102.61	122.385	122.807	125.473	120.45	1	1.00507	1.16363	1.38365	1.81057	2.15624	2.5718	2.58067	2.63669	2.53112
BCL2L1	2	35.3167	38.1108	34.7518	34.938	47.4566	51.7043	66.2604	80.2323	89.642	94.4853	1	1.07911	0.984004	0.989277	1.34374	1.46402	1.87618	2.27179	2.53823	2.67537
CCDC71L	2	2.26137	2.98952	2.66664	2.84055	3.43693	4.02233	4.45112	4.82837	5.13395	5.25134	1	1.322	1.17922	1.25612	1.51985	1.77872	1.96833	2.13516	2.27029	2.3222
BAALC-AS1	2	3.09221	3.16779	2.54137	2.75932	4.41381	6.20993	6.32752	9.92742	9.23163	8.84809	1	1.02444	0.821861	0.892347	1.42739	2.00825	2.04628	3.21046	2.98545	2.86141
HSPA4L	2	8.68347	10.2424	8.69397	11.1891	9.10244	15.8741	19.8243	26.9544	29.325	31.942	1	1.17952	1.00121	1.28856	1.04825	1.82808	2.283	3.10411	3.37711	3.67849
PTPRU	2	15.1261	15.0323	14.0778	17.1689	20.9046	27.8876	36.0808	41.2065	42.4919	43.1957	1	0.993804	0.930701	1.13505	1.38203	1.84368	2.38534	2.72421	2.80919	2.85571
CCNG1	2	76.4221	68.9382	107.481	109.189	119.315	141.699	166.969	181.806	195.911	222.736	1	0.902072	1.40642	1.42876	1.56126	1.85416	2.18483	2.37897	2.56354	2.91454
FGFR3	2	8.25168	9.8068	9.07364	11.2074	9.63395	17.1769	22.8822	23.9817	26.6742	31.9	1	1.18846	1.09961	1.35819	1.16751	2.08163	2.77304	2.90628	3.23258	3.86588
TMC7	2	1.58545	1.64943	1.52515	1.69136	2.00731	2.68026	3.24638	3.90536	4.7136	4.18169	1	1.04036	0.961964	1.0668	1.26608	1.69054	2.04761	2.46325	2.97303	2.63754
MRI1	2	6.36585	6.00947	7.11979	9.32864	10.9509	14.2302	15.9602	15.449	16.3316	16.9279	1	0.944017	1.11844	1.46542	1.72026	2.2354	2.50715	2.42685	2.5655	2.65917
THNSL2	2	3.73234	3.90812	4.03128	4.44449	5.59125	9.1322	8.73137	9.21276	9.40934	7.78841	1	1.0471	1.08009	1.1908	1.49805	2.44677	2.33938	2.46836	2.52103	2.08673
TCP11L1	2	2.08987	2.82002	1.93558	3.28292	3.68048	4.67983	6.83408	6.80302	6.45013	5.933	1	1.34938	0.926174	1.57087	1.76111	2.2393	3.2701	3.25524	3.08639	2.83894
ANXA1	2	3.86884	3.64657	4.27387	4.40265	5.8197	6.64886	8.2625	10.0592	12.1848	14.7846	1	0.942549	1.10469	1.13798	1.50425	1.71857	2.13566	2.60006	3.14948	3.82147
BAX	2	181	182.065	182.144	229.542	295.159	342.225	401.856	483.328	548.216	604.023	1	1.00588	1.00632	1.26819	1.63071	1.89075	2.2202	2.67032	3.02882	3.33715
ZNF596	2	2.05655	1.79911	2.62761	2.91932	3.87829	4.5027	6.39765	6.00065	5.26682	4.98345	1	0.874817	1.27768	1.41952	1.88582	2.18944	3.11086	2.91782	2.561	2.42321
RGS12	2	57.364	62.0127	65.0901	55.8082	109.671	86.3114	162.444	190.637	208.553	210.027	1	1.08104	1.13468	0.972879	1.91184	1.50463	2.83181	3.32328	3.6356	3.66131
CASZ1	2	7.64525	6.70689	6.07212	9.67069	12.2088	14.6777	21.2419	23.3715	26.2999	25.3051	1	0.877262	0.794234	1.26493	1.59691	1.91984	2.77845	3.05699	3.44003	3.30992
MICALL1	2	5.80722	5.51947	4.70066	6.77559	8.02114	12.3213	17.3415	20.4734	22.8847	22.6391	1	0.950449	0.809451	1.16675	1.38123	2.12172	2.98619	3.52551	3.94072	3.89844
RABGGTA	2	12.7789	14.2052	13.8266	18.087	19.5721	27.9943	32.7479	35.5683	41.8072	38.7637	1	1.11162	1.08199	1.41538	1.5316	2.19067	2.56266	2.78337	3.27159	3.03342
UBR5-AS1	2	1.79955	1.97979	1.66914	2.40039	2.99905	4.21113	4.35383	5.24281	5.22162	5.87117	1	1.10016	0.927533	1.33389	1.66656	2.34011	2.4194	2.91341	2.90163	3.26258
CDC42BPG	2	16.8952	16.4915	12.5968	18.819	24.6771	38.375	45.4605	56.106	61.6655	53.6317	1	0.976111	0.745585	1.11387	1.4606	2.27136	2.69074	3.32083	3.64989	3.17439
ISCU	2	65.2806	68.9716	76.7165	86.7287	104.189	134.193	152.716	185.781	220.978	231.687	1	1.05654	1.17518	1.32855	1.59602	2.05563	2.33938	2.84589	3.38504	3.5491
RPS27L	2	285.884	271.415	360.122	385.702	487.391	522.493	569.008	761.945	811.949	932.413	1	0.94939	1.25968	1.34916	1.70485	1.82764	1.99035	2.66522	2.84013	3.26151
FAM214A	2	21.5772	18.3002	24.2586	25.4826	29.2181	35.2172	47.6813	57.5504	68.896	71.2003	1	0.848123	1.12427	1.181	1.35412	1.63215	2.2098	2.66718	3.193	3.29979
MALL	2	1.64687	1.12006	1.7069	2.90867	3.94116	5.29088	6.8759	6.06435	7.20778	6.25338	1	0.680115	1.03645	1.76618	2.39312	3.21269	4.17513	3.68235	4.37665	3.79713
AMTN	2	2.83617	2.68215	3.83725	3.67818	5.55908	6.29427	7.16197	8.45203	10.275	11.0264	1	0.945696	1.35297	1.29688	1.96007	2.21929	2.52523	2.98009	3.62284	3.8878
EPS8L2	2	68.3764	62.5183	63.0513	86.4137	113.782	140.645	187.158	205.773	216.23	219.457	1	0.914327	0.922121	1.2638	1.66405	2.05693	2.73718	3.00942	3.16235	3.20955
EPAS1	2	17.0537	15.7009	14.7631	18.6524	22.1884	37.9021	56.8985	54.2279	62.6572	57.6652	1	0.920673	0.865685	1.09374	1.30109	2.22252	3.33643	3.17983	3.67411	3.38139
ITGA3	2	71.6076	54.5567	39.7817	69.8465	89.551	130.981	185.261	233.838	271.534	289.672	1	0.761884	0.555551	0.975406	1.25058	1.82914	2.58717	3.26555	3.79197	4.04526
CCNG2	2	6.98603	6.74892	6.30226	5.79386	8.31008	12.1661	17.0113	19.1832	20.5501	22.8245	1	0.96606	0.902124	0.82935	1.18953	1.74148	2.43505	2.74594	2.9416	3.26716
PVT1	2	302.68	334.622	324.12	510.326	695.212	734.997	883.618	942.043	767.271	849.058	1	1.10553	1.07083	1.68602	2.29685	2.42829	2.91931	3.11233	2.53492	2.80513
MAST4	2	2.16514	3.08907	2.69228	4.38789	5.44966	4.20675	6.4788	8.20237	8.25527	9.16915	1	1.42673	1.24347	2.02661	2.517	1.94294	2.99232	3.78838	3.81281	4.2349
ASTN2	2	3.44679	3.21697	3.23481	3.38034	5.18375	7.84703	12.3835	15.2776	16.3401	16.5182	1	0.933324	0.938498	0.98072	1.50393	2.27662	3.59277	4.43241	4.74066	4.79234
CCDC90B	2	46.9933	43.0744	53.702	68.4451	85.1236	122.118	140.836	167.583	185.709	205.071	1	0.916607	1.14276	1.45649	1.8114	2.59863	2.99693	3.56611	3.95181	4.36384
HSPG2	2	2.03848	2.53273	1.75435	3.26237	3.52045	6.81295	5.58974	7.294	7.10373	6.90728	1	1.24246	0.860616	1.60039	1.727	3.34217	2.74212	3.57816	3.48482	3.38845
TEP1	2	4.30175	5.01489	7.31311	6.73898	10.4134	8.9508	10.9875	11.1943	13.7922	13.2446	1	1.16578	1.70003	1.56657	2.42074	2.08074	2.55419	2.60226	3.20618	3.07889
STEAP3	2	5.26536	5.5389	5.41857	6.50097	8.58735	11.1576	15.4283	16.5827	19.2569	18.3195	1	1.05195	1.0291	1.23467	1.63091	2.11905	2.93015	3.1494	3.65727	3.47924
SFN	2	36.0934	39.4171	42.8468	54.6785	69.2397	92.8494	113.78	134.38	165.005	183.346	1	1.09209	1.18711	1.51492	1.91835	2.57248	3.15238	3.72313	4.57163	5.07978
KCNN4	2	6.97658	6.75289	6.521	9.00236	15.2829	18.9403	24.1596	29.7165	34.6906	30.807	1	0.967937	0.934699	1.29037	2.1906	2.71484	3.46296	4.25947	4.97244	4.41577
NINJ1	2	17.012	19.2546	25.6008	30.4878	37.5889	47.0611	50.753	53.6444	61.49	61.3488	1	1.13183	1.50487	1.79214	2.20956	2.76636	2.98337	3.15334	3.61452	3.60622
MKNK2	2	10.9799	11.0468	11.71	12.6464	16.286	25.4214	33.0337	39.0088	41.8297	48.4072	1	1.0061	1.06649	1.15178	1.48326	2.31527	3.00857	3.55276	3.80967	4.40873
DNAJB2	2	10.4023	8.60749	6.96064	10.7131	13.6312	21.5117	34.6031	50.4236	58.6896	70.8714	1	0.82746	0.669143	1.02988	1.3104	2.06798	3.32648	4.84734	5.64197	6.81305
CMBL	2	16.7154	18.924	16.6825	20.7763	28.0263	40.0225	54.7507	72.3215	77.7968	88.7787	1	1.13213	0.998035	1.24295	1.67668	2.39435	3.27547	4.32664	4.65421	5.3112
S100A6	2	30.1463	37.1225	37.8009	42.7516	55.8493	67.2255	75.8055	85.4544	106.669	126.072	1	1.23141	1.25392	1.41814	1.85261	2.22997	2.51459	2.83465	3.53839	4.18199
SYTL1	2	35.4278	35.9504	34.8996	45.408	60.9606	77.7684	101.524	121.521	124.655	137.966	1	1.01475	0.985092	1.28171	1.7207	2.19512	2.86567	3.43012	3.51855	3.8943
TMEM229B	2	1.442	1.44419	1.84167	1.74664	2.19221	3.4103	5.08835	5.87669	6.28016	5.97945	1	1.00152	1.27716	1.21126	1.52025	2.36497	3.52866	4.07536	4.35516	4.14662
GRHL3	2	6.28664	5.05297	6.60823	16.2503	18.5321	21.7343	28.3398	32.5586	28.7896	31.4174	1	0.803764	1.05116	2.5849	2.94786	3.45722	4.50794	5.17901	4.5795	4.99749
RALGDS	2	49.931	46.0838	70.256	71.0196	94.148	142.275	193.939	209.704	192.388	236.012	1	0.92295	1.40706	1.42235	1.88556	2.84944	3.88413	4.19988	3.85308	4.72676
TRIM29	2	3.18205	3.57552	4.10889	6.07065	8.04671	9.55941	12.9735	16.2462	17.157	22.4935	1	1.12366	1.29127	1.90778	2.52879	3.00417	4.07708	5.10559	5.39181	7.06887
TYMSOS	2	1.94642	2.50224	3.19874	3.36735	4.20419	5.5282	6.01272	7.13102	6.53914	8.11679	1	1.28556	1.64339	1.73002	2.15995	2.84018	3.08911	3.66365	3.35957	4.1701
RRM2B	2	178.329	145.644	220.687	234.838	308.128	480.747	750.216	883.523	829.212	1073.98	1	0.81672	1.23753	1.31689	1.72787	2.69585	4.20693	4.95447	4.64991	6.02247
ZNF219	2	3.81008	5.26723	4.79381	5.88373	8.59249	11.8838	15.7481	17.3523	16.57	18.7969	1	1.38245	1.25819	1.54426	2.2552	3.11904	4.13328	4.55432	4.34899	4.93347
SPNS2	2	1.81577	1.86311	2.36735	2.01659	2.96901	3.94671	5.39296	7.03924	8.41297	9.37375	1	1.02607	1.30377	1.1106	1.63513	2.17358	2.97007	3.87673	4.63329	5.16242
TP53TG1	2	14.7474	14.9453	16.6066	16.1594	26.4577	40.73	49.1731	58.527	82.6603	84.1466	1	1.01341	1.12607	1.09574	1.79406	2.76184	3.33435	3.96862	5.60506	5.70585
PI4K2A	2	3.72652	3.95371	4.64529	6.69167	8.85591	10.6636	13.3554	14.7268	16.2469	17.2754	1	1.06097	1.24655	1.79569	2.37646	2.86155	3.58388	3.95188	4.35982	4.6358
ZNF337	2	4.60173	4.25783	6.45509	9.46101	14.8656	17.891	22.1125	23.5711	24.5926	23.1701	1	0.925266	1.40275	2.05597	3.23044	3.88788	4.80526	5.12223	5.34421	5.03509
DDB2	2	44.185	44.2889	63.4816	79.0514	107.466	150.811	180.573	210.327	236.219	236.338	1	1.00235	1.43672	1.7891	2.43217	3.41318	4.08674	4.76014	5.34613	5.34883
SLC12A4	2	12.9431	12.667	14.7051	19.9406	25.5996	43.389	54.4936	64.5511	79.9206	74.9083	1	0.97867	1.13613	1.54063	1.97785	3.35228	4.21023	4.98729	6.17475	5.7875
NOP14-AS1	2	2.98612	5.38222	6.15105	5.97624	7.13216	13.3907	12.6231	14.6735	16.5844	12.6388	1	1.80241	2.05988	2.00134	2.38844	4.48431	4.22727	4.91389	5.55382	4.23253
ZNF561-AS1	2	1.97507	3.84939	3.54811	3.56324	4.32955	6.02486	7.35624	11.058	8.46736	11.9034	1	1.94899	1.79644	1.8041	2.1921	3.05045	3.72454	5.59877	4.28711	6.02681
ORAI3	2	1.83174	2.43212	2.33622	2.684	4.27544	6.07836	8.01531	9.21201	10.6662	10.4244	1	1.32776	1.27541	1.46527	2.33409	3.31835	4.37579	5.0291	5.823	5.69096
ARVCF	2	6.16245	6.16553	7.71237	9.0713	13.1265	22.8166	33.8189	42.3703	45.2632	45.6398	1	1.0005	1.25151	1.47203	2.13008	3.70252	5.4879	6.87556	7.34499	7.4061
RIN1	2	8.45251	5.89139	12.8291	18.5703	29.0064	49.0335	61.9946	54.4297	63.8927	69.4007	1	0.696999	1.51779	2.19701	3.43169	5.80106	7.33446	6.43947	7.55902	8.21066
PIDD1	2	2.40437	2.11554	2.42242	3.69646	7.71731	9.94651	10.5877	15.2143	15.7978	14.8948	1	0.879874	1.00751	1.53739	3.2097	4.13685	4.40352	6.32778	6.57045	6.19488
IKBIP	2	10.199	9.5436	16.8921	25.445	36.2982	48.0455	58.7241	69.3357	75.2421	84.1889	1	0.935741	1.65626	2.49486	3.559	4.71082	5.75785	6.79831	7.37742	8.25464
ZMAT3	2	1.63038	1.44914	2.01391	3.23708	4.30121	7.06365	9.89568	11.8319	11.5399	13.0956	1	0.888833	1.23524	1.98547	2.63816	4.33251	6.06954	7.25714	7.07804	8.03224
DGKA	2	43.6295	52.8418	66.7	82.9912	125.109	170.953	238.817	309.585	376.523	383.796	1	1.21115	1.52878	1.90218	2.86754	3.91828	5.47376	7.09577	8.63002	8.79671
ANKRA2	2	8.30911	8.62019	17.0308	20.4713	32.3054	43.3556	53.9796	62.0743	70.2584	67.9618	1	1.03744	2.04966	2.46372	3.88796	5.21784	6.49644	7.47064	8.4556	8.17919
SPATA18	2	1.87434	2.0207	2.07396	3.74127	6.47844	9.27812	15.4607	15.0423	19.6479	20.4548	1	1.07809	1.1065	1.99605	3.45639	4.95008	8.24862	8.0254	10.4826	10.9131
ID3	2	11.561	14.1205	17.3344	29.9933	46.4652	73.231	92.2433	105.919	122.735	130.428	1	1.22139	1.49938	2.59436	4.01914	6.33431	7.97884	9.16173	10.6163	11.2817
ACTA2	2	2.67189	2.59337	2.85308	4.92477	6.61179	10.3617	15.4699	20.9557	26.0536	28.8871	1	0.970613	1.06781	1.84318	2.47458	3.87803	5.78988	7.84304	9.751	10.8115
FDXR	2	9.53216	11.4766	17.0908	25.162	35.2379	53.5666	71.4016	84.2572	103.46	109.904	1	1.20398	1.79296	2.63969	3.69673	5.61957	7.4906	8.83926	10.8537	11.5298
ALDH1A3	2	3.90642	4.1027	3.43509	8.25306	16.3835	30.594	53.1523	66.4722	71.5092	74.104	1	1.05025	0.879344	2.11269	4.194	7.83172	13.6064	17.0161	18.3055	18.9698
MDM2	2	349.539	292.474	1037.94	1575.7	1894.54	3278.38	4706.64	5627.9	6076.52	7043.56	1	0.836742	2.96945	4.50795	5.42012	9.37916	13.4653	16.1009	17.3844	20.151
NTN4	2	1.32074	2.46454	1.33139	3.44188	12.8936	14.8739	19.9038	20.6112	24.8332	25.406	1	1.86603	1.00806	2.60602	9.76237	11.2617	15.0702	15.6058	18.8025	19.2361
RTN4RL1	3	4.39209	4.3403	2.78923	3.97902	3.54427	3.86074	4.56761	3.95818	4.36856	4.28081	1	0.988207	0.635059	0.905951	0.806967	0.87902	1.03996	0.901205	0.994642	0.974663
PPM1H	3	8.05731	9.82733	8.87391	7.73084	5.29211	4.59556	8.01716	7.15301	9.81446	8.49595	1	1.21968	1.10135	0.959482	0.656809	0.570359	0.995017	0.887766	1.21808	1.05444
SLC48A1	3	3.81467	3.81979	3.71141	3.74541	3.31668	3.92753	4.19137	4.74322	4.98144	5.33404	1	1.00134	0.972932	0.981843	0.869454	1.02959	1.09875	1.24342	1.30586	1.3983
TOB1	3	136.582	166.85	119.181	92.324	88.8427	107.156	129.864	129.147	140.973	145.217	1	1.22162	0.872602	0.675963	0.650474	0.784554	0.950818	0.94557	1.03215	1.06323
BMPR2	3	5.12958	4.66522	4.89281	3.78353	3.38957	4.43767	5.60284	5.56051	5.64607	6.09043	1	0.909474	0.953842	0.73759	0.660788	0.865115	1.09226	1.08401	1.10069	1.18732
ARPC2	3	338.627	329.273	343.85	344.184	376.965	347.617	395.409	416.674	461.423	477.539	1	0.972378	1.01543	1.01641	1.11322	1.02655	1.16768	1.23048	1.36263	1.41022
MPRIP	3	64.0486	79.7976	65.3322	57.052	56.4652	68.1936	73.1546	86.8235	87.6401	94.0311	1	1.24589	1.02004	0.890761	0.8816	1.06472	1.14217	1.35559	1.36834	1.46812
GPHN	3	31.8096	32.3811	26.904	20.7694	17.5351	28.0819	37.437	44.7089	44.6963	44.2454	1	1.01797	0.845785	0.652928	0.551252	0.882814	1.17691	1.40552	1.40512	1.39095
CPSF4	3	38.5852	36.1411	35.4117	36.6001	38.3417	40.8196	47.6841	50.249	51.9733	52.7128	1	0.936657	0.917752	0.948552	0.993688	1.05791	1.23581	1.30229	1.34697	1.36614
TKT	3	129.334	138.067	126.701	125.925	129.571	151.207	154.005	144.785	157.015	166.958	1	1.06752	0.979641	0.973641	1.00183	1.16911	1.19075	1.11946	1.21402	1.29091
PWWP2B	3	4.09208	4.39413	3.4725	3.36771	3.04074	3.57444	3.9894	4.09802	4.32116	4.7081	1	1.07381	0.848591	0.822983	0.74308	0.873501	0.974908	1.00145	1.05598	1.15054
TFAP2C	3	33.3087	33.1812	26.9512	17.8842	19.8183	23.8906	26.6478	29.8342	31.5996	35.1695	1	0.996169	0.809134	0.536922	0.594989	0.717247	0.800025	0.895688	0.948688	1.05586
SEC31A	3	124.788	125.813	111.103	114.36	101.352	110.149	129.629	139.285	151.071	159.855	1	1.00821	0.890335	0.916433	0.812191	0.882688	1.0388	1.11617	1.21062	1.28101
CRADD	3	8.83506	10.2835	9.33499	8.7598	8.28977	8.45933	9.54349	12.1421	13.12	14.0248	1	1.16394	1.05658	0.991481	0.938281	0.957473	1.08018	1.37431	1.485	1.5874
CELSR2	3	11.4976	12.4817	10.5255	10.5254	9.08667	10.0606	12.5145	11.349	14.0575	14.2563	1	1.08559	0.915454	0.915439	0.790309	0.875012	1.08844	0.987071	1.22264	1.23993
ZMIZ1	3	10.1757	12.1241	8.22666	7.41333	6.92686	9.20777	11.1179	11.0882	12.3202	14.279	1	1.19148	0.808462	0.728533	0.680727	0.904879	1.09259	1.08968	1.21074	1.40325
CTSL	3	38.3816	35.2625	34.3493	36.6306	39.7957	39.185	43.2133	45.2758	53.274	53.314	1	0.918735	0.89494	0.954379	1.03684	1.02093	1.12589	1.17962	1.38801	1.38905
ELF3	3	55.1915	68.1536	50.583	44.4704	49.5357	44.151	58.7179	51.2874	59.1516	59.3445	1	1.23486	0.916501	0.805748	0.897524	0.799961	1.06389	0.929264	1.07175	1.07525
PCMTD1	3	5.40299	4.32507	5.61003	4.33208	3.12015	4.00686	5.86302	5.8101	6.67517	7.04174	1	0.800496	1.03832	0.801793	0.577487	0.741602	1.08514	1.07535	1.23546	1.3033
PPL	3	12.2555	12.1289	11.7203	11.756	10.8273	10.6743	14.7215	15.2412	16.8759	18.5448	1	0.989667	0.956331	0.959242	0.883464	0.870979	1.20122	1.24363	1.377	1.51318
GAB1	3	8.2941	6.97292	7.0526	7.12359	4.90688	6.12454	8.32832	6.70236	8.95628	7.9112	1	0.840709	0.850316	0.858875	0.591611	0.738422	1.00413	0.808088	1.07984	0.953835
TCF12	3	43.668	31.453	27.8929	22.896	19.4487	36.2943	53.736	41.2571	31.7789	54.3791	1	0.720277	0.63875	0.524321	0.445376	0.831142	1.23056	0.944791	0.72774	1.24529
MAD1L1	3	26.4099	29.021	25.491	16.045	15.3688	20.4026	26.5649	29.0615	33.4043	37.9139	1	1.09887	0.965206	0.607535	0.581934	0.772534	1.00587	1.1004	1.26484	1.43559
IGBP1	3	13.1009	13.5747	13.3142	12.0695	13.0407	11.9322	12.4689	14.7196	14.9006	15.8163	1	1.03617	1.01629	0.921274	0.995406	0.910798	0.95176	1.12356	1.13738	1.20728
LRPAP1	3	50.0956	56.9259	52.3115	55.2777	54.6945	60.3894	66.329	67.3412	74.1748	78.1664	1	1.13634	1.04423	1.10345	1.0918	1.20548	1.32405	1.34425	1.48066	1.56034
PCNP	3	106.992	99.0865	101.042	105.626	112.631	120.42	133.346	162.857	146.612	169.135	1	0.926107	0.944382	0.987225	1.0527	1.1255	1.24631	1.52213	1.3703	1.58081
PANK2	3	9.71868	10.6908	9.35847	9.72172	10.3205	10.2994	13.6125	15.0507	16.2484	16.2065	1	1.10003	0.962936	1.00031	1.06192	1.05976	1.40065	1.54864	1.67187	1.66756
CHMP3	3	57.8815	58.335	60.7138	60.2621	60.2887	67.5836	72.1629	77.3419	83.4395	81.7112	1	1.00783	1.04893	1.04113	1.04159	1.16762	1.24673	1.33621	1.44156	1.4117
DHRS7	3	69.2615	67.5841	70.3662	67.8446	70.2612	82.8042	86.3253	88.0426	104.447	103.074	1	0.975781	1.01595	0.979542	1.01443	1.19553	1.24637	1.27116	1.50801	1.48818
OSR2	3	6.50566	6.75609	4.6456	6.0234	5.86038	6.68294	6.83001	7.21023	8.82464	9.39197	1	1.03849	0.714086	0.925872	0.900813	1.02725	1.04986	1.1083	1.35646	1.44366
MINK1	3	21.3691	21.3034	16.7523	15.2622	16.2882	17.4457	23.7275	29.6679	29.9156	29.0996	1	0.996929	0.783953	0.714221	0.762231	0.816401	1.11037	1.38836	1.39995	1.36176
ARHGEF10L	3	4.65224	3.67091	2.89774	3.19355	3.26609	5.21309	5.75698	6.50831	7.50629	8.15089	1	0.789062	0.622869	0.686455	0.702046	1.12055	1.23746	1.39896	1.61348	1.75204
SPATS2L	3	46.0992	46.225	43.6803	43.3547	46.1495	53.7546	66.2666	68.1175	68.1506	64.1516	1	1.00273	0.947528	0.940465	1.00109	1.16606	1.43748	1.47763	1.47835	1.3916
PNPO	3	52.2768	50.6649	41.5326	44.5973	41.5263	54.2911	67.3151	72.4971	84.1073	93.1357	1	0.969166	0.794474	0.853098	0.794354	1.03853	1.28766	1.38679	1.60888	1.78159
RND3	3	14.4478	11.6933	14.0233	16.4207	16.5712	14.7653	14.9191	16.2485	18.3162	20.9127	1	0.809351	0.97062	1.13655	1.14697	1.02197	1.03262	1.12463	1.26775	1.44746
GOLGB1	3	15.61	12.915	15.6918	16.9884	17.915	15.9884	21.2314	23.9293	19.903	24.3262	1	0.827353	1.00524	1.08831	1.14766	1.02424	1.36012	1.53295	1.27502	1.55838
KRT19	3	940.216	947.874	860.851	745.504	740.223	789.888	900.46	1028.63	1259.08	1465.58	1	1.00815	0.915589	0.792908	0.78729	0.840114	0.957716	1.09403	1.33914	1.55877
MID1IP1	3	10.8345	10.9799	11.0759	10.2356	9.25275	11.0605	14.1402	19.2779	22.9847	26.1524	1	1.01342	1.02228	0.944722	0.854007	1.02086	1.3051	1.77931	2.12143	2.4138
CCNK	3	381.12	382.029	367.108	377.587	360.919	507.988	531.445	646.338	689.351	793.114	1	1.00239	0.963235	0.99073	0.946995	1.33288	1.39443	1.69589	1.80875	2.08101
TM7SF3	3	272.381	243.992	267.875	259.054	268.31	308.099	358.749	436.086	493.54	477.432	1	0.895774	0.983458	0.951071	0.985053	1.13113	1.31709	1.60102	1.81195	1.75281
BACE1	3	4.71058	5.19884	4.33217	4.70413	4.01166	4.43466	7.13984	7.32174	8.56656	8.63182	1	1.10365	0.919668	0.998631	0.851626	0.941425	1.5157	1.55432	1.81858	1.83243
ATG4A	3	7.18685	5.74463	7.51163	7.24946	7.49242	5.58314	7.86527	12.2219	13.7817	13.2256	1	0.799326	1.04519	1.00871	1.04252	0.776856	1.0944	1.7006	1.91763	1.84025
HIST1H2BJ	3	6.36514	5.86244	5.58775	5.01368	4.48989	6.6277	4.7447	6.87026	9.13532	7.52113	1	0.921024	0.877869	0.787678	0.705388	1.04125	0.74542	1.07936	1.43521	1.18161
HECTD4	3	9.34256	10.5806	8.04677	9.48295	12.8856	8.86283	11.746	12.0133	13.7175	12.4451	1	1.13251	0.861303	1.01503	1.37923	0.948651	1.25726	1.28587	1.46828	1.33209
S100A10	3	682.786	697.696	746.985	771.821	830.303	855.222	900.484	985.894	1082.82	1243.46	1	1.02184	1.09403	1.1304	1.21605	1.25255	1.31884	1.44393	1.58589	1.82116
ZNF524	3	2.17576	2.59201	2.06766	1.93013	2.30802	2.23011	2.66849	3.0629	3.37811	2.92643	1	1.19131	0.950319	0.887108	1.06079	1.02498	1.22647	1.40774	1.55261	1.34502
FAM129B	3	41.1951	38.686	33.2464	36.4024	37.4155	45.4021	50.6575	57.4842	59.3841	67.5048	1	0.939092	0.807046	0.883659	0.908251	1.10212	1.2297	1.39541	1.44153	1.63866
SASH1	3	3.88188	4.47226	2.25317	2.41548	2.18673	2.6593	4.84609	5.8948	4.52049	4.50877	1	1.15209	0.580433	0.622244	0.563316	0.685053	1.24839	1.51854	1.16451	1.16149
DENND2D	3	12.6718	12.7485	11.7713	11.0413	13.238	13.1237	15.2188	17.3975	18.874	19.0259	1	1.00605	0.928937	0.871329	1.04468	1.03566	1.20099	1.37293	1.48944	1.50144
ARID3A	3	3.14151	3.5807	3.06014	1.80726	2.2334	3.37924	4.84594	5.17273	4.77606	5.18102	1	1.1398	0.974099	0.575284	0.710931	1.07568	1.54255	1.64658	1.52031	1.64921
UBE2H	3	35.9041	35.65	35.0123	30.2309	28.2606	34.9589	44.6273	52.105	59.7387	60.0978	1	0.992922	0.97516	0.841991	0.787114	0.973673	1.24296	1.45123	1.66384	1.67384
WSB1	3	12.5334	13.3127	12.7847	10.2834	10.8858	13.5702	16.1592	18.7395	18.3947	17.0157	1	1.06217	1.02005	0.820475	0.868542	1.08272	1.28929	1.49516	1.46766	1.35762
RPS19	3	582.611	671.115	660.248	648.926	742.872	843.475	747.105	805.508	901.884	959.041	1	1.15191	1.13326	1.11382	1.27507	1.44775	1.28234	1.38258	1.548	1.64611
LINC01468	3	22.7572	19.3151	16.9889	18.368	21.3245	25.3037	29.4795	29.4485	29.6782	34.7101	1	0.848748	0.74653	0.807127	0.937044	1.1119	1.29539	1.29403	1.30412	1.52523
PLCD3	3	285.619	297.574	263.085	278.105	276.429	380.558	432.715	451.823	533.471	516.716	1	1.04186	0.921105	0.973695	0.967826	1.3324	1.51501	1.58191	1.86777	1.80911
SEPT9	3	98.8855	104.156	87.2514	96.2061	100.301	117.953	141.219	154.873	168.357	170.957	1	1.05329	0.882347	0.972904	1.01431	1.19283	1.4281	1.56618	1.70254	1.72884
EPHX1	3	9.79549	9.29177	9.89368	9.24295	9.94656	11.8297	14.7454	15.0487	19.9296	17.1619	1	0.948577	1.01002	0.943592	1.01542	1.20766	1.50533	1.53629	2.03457	1.75202
TAB3	3	7.02093	6.57367	6.5636	6.20272	5.70077	7.43132	11.8293	15.0611	16.3191	18.0878	1	0.936296	0.934862	0.883461	0.811968	1.05845	1.68486	2.14517	2.32435	2.57627
NDRG1	3	26.6166	27.5751	25.9092	20.884	16.7602	20.9815	22.6401	24.2778	27.664	30.9223	1	1.03601	0.973423	0.784625	0.629692	0.788286	0.850603	0.912131	1.03935	1.16177
LRP5	3	39.5846	47.9486	42.3378	42.8221	47.6019	52.7953	53.208	59.3506	59.6568	65.7748	1	1.2113	1.06955	1.08179	1.20254	1.33373	1.34416	1.49934	1.50707	1.66163
GALNT11	3	9.74111	10.7026	10.041	8.98911	10.777	11.0577	15.3872	16.9089	19.3916	21.3723	1	1.0987	1.03078	0.922802	1.10634	1.13516	1.57962	1.73583	1.9907	2.19403
BAIAP2L1	3	15.5662	16.2097	13.116	15.5712	17.1337	17.2939	22.148	25.082	27.9753	27.665	1	1.04134	0.842594	1.00032	1.1007	1.11099	1.42283	1.61131	1.79718	1.77725
CASK	3	32.8249	34.5364	28.6997	28.5609	26.7528	37.7522	57.1052	64.2042	73.5146	78.2265	1	1.05214	0.874327	0.870098	0.815015	1.15011	1.73969	1.95596	2.2396	2.38314
MOV10	3	34.2129	35.6977	30.0126	34.5925	34.9097	42.2729	46.7898	49.405	53.6638	70.6879	1	1.0434	0.87723	1.0111	1.02037	1.23558	1.36761	1.44405	1.56852	2.06612
RHOC	3	104.654	106.784	106.684	110.607	109.721	124.069	137.04	145.059	173.283	183.856	1	1.02035	1.01939	1.05688	1.04842	1.18552	1.30945	1.38608	1.65577	1.75679
S100A11	3	471.173	468.618	531.012	558.98	619.735	660.9	701.002	777.612	895.263	1009.07	1	0.994577	1.127	1.18636	1.3153	1.40267	1.48778	1.65038	1.90007	2.1416
RHOD	3	43.0849	44.5064	46.3292	43.6774	52.4912	54.4243	61.5026	71.2174	82.296	100.787	1	1.03299	1.0753	1.01375	1.21832	1.26319	1.42748	1.65296	1.91009	2.33927
PLXNB1	3	33.1121	28.7506	26.3309	34.5692	35.6147	44.1552	55.0871	58.4556	55.9862	57.4338	1	0.86828	0.795205	1.044	1.07558	1.33351	1.66365	1.76538	1.6908	1.73452
FLYWCH1	3	16.5165	14.8397	12.4626	13.167	15.5824	21.5144	26.8441	37.2534	38.7624	42.1064	1	0.898478	0.754555	0.797204	0.943443	1.3026	1.62529	2.25552	2.34689	2.54935
GBE1	3	8.13201	8.06941	7.10501	6.99055	7.15826	9.64772	12.8645	16.3758	19.7736	22.8359	1	0.992302	0.873709	0.859634	0.880257	1.18639	1.58196	2.01375	2.43157	2.80815
OCIAD2	3	131.575	140.422	161.855	140.537	145.388	183.989	177.288	211.849	243.763	247.903	1	1.06724	1.23014	1.06812	1.10499	1.39836	1.34743	1.61011	1.85266	1.88412
ARFGAP3	3	7.10205	7.53846	8.1212	7.30516	7.21018	8.9101	11.6436	13.7214	15.697	16.0817	1	1.06145	1.1435	1.0286	1.01523	1.25458	1.63947	1.93203	2.21021	2.26437
BCAS1	3	12.9006	12.164	11.0472	11.4309	11.1587	10.2013	12.3411	13.4012	15.9504	18.0095	1	0.9429	0.856332	0.886073	0.864978	0.790763	0.956626	1.03881	1.23641	1.39602
TSPAN1	3	22.6423	20.7717	22.9297	22.4855	25.2589	32.7915	35.1158	39.3928	45.9636	46.2668	1	0.917385	1.01269	0.993073	1.11556	1.44824	1.55089	1.73979	2.02999	2.04337
TGFBI	3	7.77033	7.44702	6.21493	8.09274	8.81544	10.6941	12.5448	11.8457	13.5239	11.8019	1	0.958392	0.799828	1.04149	1.1345	1.37628	1.61445	1.52448	1.74045	1.51884
GSN	3	40.1363	48.6513	42.6253	42.4977	47.0765	52.6412	64.066	66.5319	68.7617	74.2	1	1.21215	1.06201	1.05883	1.17291	1.31156	1.59621	1.65765	1.7132	1.8487
PTK7	3	14.3231	15.1955	13.3145	14.036	16.6713	23.9484	31.0444	35.6733	46.4916	47.0511	1	1.06091	0.929581	0.979954	1.16395	1.67201	2.16744	2.49062	3.24592	3.28498
FAM210B	3	7.381	7.35728	8.17628	8.07323	9.79287	12.5862	14.6764	19.4595	21.1536	25.1176	1	0.996786	1.10775	1.09378	1.32677	1.70522	1.9884	2.63644	2.86595	3.403
ANO9	3	8.60135	13.2665	14.2148	12.8473	11.3262	15.255	13.4614	22.3464	26.3825	24.7043	1	1.54238	1.65263	1.49364	1.3168	1.77356	1.56503	2.59801	3.06725	2.87215
RASAL1	3	5.37811	5.44084	4.52428	4.53346	6.24828	8.94175	14.3838	18.2022	24.2613	28.6668	1	1.01166	0.841239	0.842945	1.1618	1.66262	2.6745	3.3845	4.51112	5.33027
GTF2E2	4	26.3238	29.6244	24.6389	25.2337	22.8511	16.2219	20.4193	21.6015	20.36	20.7166	1	1.12539	0.935994	0.958592	0.868077	0.616245	0.775699	0.820609	0.773446	0.786993
MICB	4	10.4665	11.4457	10.148	8.93106	7.38086	8.11553	8.44277	8.00462	7.89623	7.11213	1	1.09356	0.969568	0.8533	0.705189	0.775382	0.806647	0.764785	0.75443	0.679514
ADAM10	4	64.8839	61.2687	57.9133	51.4718	42.9258	46.5696	49.3873	51.5721	52.8336	47.2814	1	0.944282	0.892568	0.79329	0.661579	0.717738	0.761164	0.794837	0.814279	0.728708
CAPZA1	4	192.634	169.758	176.964	155.331	128.171	131.616	153.603	138.761	153.153	158.833	1	0.881246	0.918655	0.806353	0.665358	0.683245	0.79738	0.720335	0.795048	0.824532
PER2	4	1.99769	1.98716	3.71845	2.85518	2.20789	2.11626	2.17473	1.92059	2.07147	2.1079	1	0.994726	1.86137	1.42924	1.10522	1.05935	1.08862	0.961406	1.03693	1.05516
DGKZ	4	131.32	128.493	109.298	121.789	94.0652	108.884	101.928	89.4782	95.2524	85.2451	1	0.978474	0.832304	0.927425	0.716307	0.829151	0.77618	0.681377	0.725348	0.649143
CNOT1	4	129.787	133.66	114.009	103.181	71.4548	96.3697	115.682	107.062	104.908	110.763	1	1.02984	0.878431	0.795004	0.550553	0.74252	0.891322	0.824902	0.808309	0.853417
MBTD1	4	6.79378	5.86673	7.97399	6.06846	5.39869	4.34623	4.78903	5.02982	5.23866	5.54088	1	0.863544	1.17372	0.893237	0.794652	0.639736	0.704914	0.740356	0.771097	0.815581
KIF5B	4	61.6387	59.0451	64.2844	50.2232	40.4032	39.7071	45.9266	44.4999	45.5039	49.5608	1	0.957922	1.04292	0.814799	0.655483	0.644191	0.745093	0.721947	0.738236	0.804052
GDAP2	4	12.3102	11.6098	11.48	9.52096	6.7992	6.89497	9.43116	9.09037	9.96621	10.4975	1	0.943104	0.932563	0.773422	0.552323	0.560103	0.766126	0.738443	0.80959	0.852752
ARPP19	4	828.76	796.313	803.685	730.527	559.411	590.201	695.055	615.326	646.187	617.587	1	0.960848	0.969744	0.881469	0.674997	0.712149	0.838669	0.742466	0.779703	0.745194
CCNJL	4	8.67521	7.58249	9.912	7.01974	6.79805	7.0263	6.43044	6.1011	5.6892	6.09328	1	0.874041	1.14257	0.809172	0.783618	0.809928	0.741243	0.70328	0.6558	0.702378
CEP89	4	7.99151	8.02512	6.77144	5.92457	6.16607	5.20861	6.28051	5.2842	6.82077	6.3326	1	1.00421	0.847329	0.741358	0.771578	0.651768	0.785898	0.661226	0.853502	0.792416
GFPT1	4	20.437	21.5133	18.9856	15.1293	14.3527	14.1452	15.824	15.2653	15.3815	13.5078	1	1.05267	0.928981	0.74029	0.702288	0.692135	0.774281	0.746944	0.752631	0.660948
FNIP1	4	3.45093	2.66188	3.22094	2.24239	2.11717	2.54532	2.9433	3.01309	2.73693	2.83905	1	0.77135	0.933354	0.649791	0.613507	0.737574	0.8529	0.873122	0.793098	0.822691
KCMF1	4	40.4249	42.2801	36.8632	32.7472	27.8475	26.1793	28.6383	27.9216	29.1567	30.6225	1	1.04589	0.911894	0.810077	0.688871	0.647603	0.708434	0.690703	0.721258	0.757517
IRF2BP2	4	21.9959	24.3923	19.8934	19.9595	16.6915	12.3796	16.3073	13.7929	15.5329	15.539	1	1.10895	0.904413	0.90742	0.758846	0.562812	0.741381	0.627066	0.706172	0.706448
ZC3H14	4	54.3408	61.6495	49.8637	44.861	44.4422	36.5883	35.0327	32.6417	32.3496	37.9139	1	1.1345	0.917612	0.82555	0.817843	0.673313	0.644685	0.600686	0.59531	0.697706
ESRP1	4	80.7088	75.4836	71.5745	57.2411	50.9765	47.4767	55.8881	48.0727	56.9593	64.9763	1	0.935258	0.886824	0.70923	0.63161	0.588247	0.692466	0.595632	0.705738	0.80507
NBPF3	4	7.40534	7.78298	7.63973	6.28456	4.00976	4.89731	6.00391	6.02628	5.26999	4.45505	1	1.051	1.03165	0.848653	0.541468	0.661321	0.810754	0.813774	0.711648	0.6016
APTR	4	10.891	10.27	9.17427	8.03809	7.31112	7.09628	7.64221	8.24686	8.57031	9.81581	1	0.942982	0.842374	0.738051	0.671301	0.651575	0.701702	0.75722	0.786919	0.90128
FAM172A	4	12.1303	12.8828	9.63624	11.1376	4.91618	5.54511	11.8805	7.31789	11.4555	9.73593	1	1.06203	0.794398	0.918163	0.405283	0.457131	0.979413	0.603276	0.944378	0.802616
TRIP12	4	97.0755	87.1376	77.2415	67.5362	64.0462	61.5355	75.8062	71.6553	73.199	67.1604	1	0.897627	0.795685	0.695708	0.659756	0.633893	0.7809	0.73814	0.754042	0.691837
PREX1	4	161.412	166.487	156.661	127.203	107.398	103.62	104.119	93.3109	97.6671	95.6865	1	1.03144	0.970562	0.788062	0.665365	0.641956	0.645048	0.57809	0.605078	0.592807
BICD1	4	7.05762	8.79013	5.75406	5.96791	5.36398	4.94752	5.33817	3.69392	3.87171	4.51014	1	1.24548	0.815297	0.845598	0.760026	0.701018	0.75637	0.523394	0.548585	0.639046
WDSUB1	4	3.308	3.15913	3.04271	2.4772	1.94378	2.01935	2.36219	2.02733	2.11195	2.035	1	0.954998	0.919803	0.748852	0.587599	0.610446	0.714085	0.612857	0.638438	0.615176
CBLL1	4	30.7016	22.689	28.5761	26.5736	17.2586	22.7578	21.3032	22.239	21.2203	22.8339	1	0.739018	0.930772	0.865546	0.562139	0.741258	0.69388	0.724362	0.691179	0.743737
RARA	4	30.9438	33.5413	31.2768	23.817	21.5961	21.7216	21.1467	20.119	18.1832	18.7286	1	1.08394	1.01076	0.769685	0.697914	0.70197	0.683391	0.650177	0.58762	0.605245
CHD6	4	9.92895	8.42683	7.77869	7.60019	7.59146	4.90454	6.93588	7.58686	7.57388	6.38788	1	0.848714	0.783435	0.765457	0.764578	0.493964	0.698551	0.764115	0.762808	0.64336
SEC23A	4	197.908	182.156	153.598	131.371	103.953	137.611	154.467	140.903	150.321	146.537	1	0.92041	0.776108	0.663797	0.525258	0.69533	0.780499	0.711965	0.75955	0.740431
TLE1	4	23.8174	25.571	21.6552	20.115	21.6237	16.9709	16.6708	13.4563	13.7626	13.4784	1	1.07363	0.909221	0.844554	0.907897	0.712545	0.699945	0.564978	0.577841	0.565905
SUDS3	4	28.5491	29.2092	24.5489	20.7258	17.3665	16.2587	16.8683	19.2469	18.6263	18.278	1	1.02312	0.859885	0.725971	0.608302	0.569499	0.590853	0.674167	0.652433	0.640232
XBP1	4	874.711	906.194	770.262	622.129	597.735	508.598	521.011	488.2	515.976	499.2	1	1.03599	0.88059	0.711239	0.683352	0.581447	0.595638	0.558127	0.589882	0.570703
USP4	4	22.652	18.947	16.251	17.67	13.6047	15.1772	15.4907	14.6382	14.2089	16.5496	1	0.83644	0.717419	0.780062	0.600594	0.670015	0.683855	0.646223	0.627271	0.730603
MAP3K1	4	5.02406	4.13936	6.42843	3.58484	3.45135	3.11046	2.85292	2.96019	2.68696	3.2118	1	0.823908	1.27953	0.713536	0.686964	0.619113	0.567853	0.589203	0.53482	0.639284
CCM2	4	18.4473	18.3534	14.1961	12.4078	13.1706	11.778	13.0117	12.3616	10.8603	13.2224	1	0.994912	0.769548	0.672608	0.713961	0.638468	0.705345	0.670105	0.588719	0.716768
FOXA1	4	113.997	120.339	88.6347	79.8434	71.455	69.7889	70.8615	69.2996	68.429	72.7862	1	1.05563	0.777519	0.7004	0.626815	0.6122	0.621609	0.607908	0.600271	0.638493
PTK2	4	112.796	110.109	89.3479	74.9615	64.7515	77.6657	86.0911	90.5543	82.8264	79.3771	1	0.976175	0.792116	0.664573	0.574056	0.688547	0.763243	0.802811	0.7343	0.70372
HNRNPLL	4	28.9784	25.5573	24.5525	24.1118	21.4174	17.1591	17.2428	19.8672	18.1136	17.1732	1	0.881943	0.84727	0.83206	0.739083	0.592132	0.595021	0.685586	0.625072	0.592621
SCAF11	4	64.6646	56.4002	56.0156	48.9259	42.7025	38.5441	41.618	40.0122	44.9999	40.7677	1	0.872196	0.866249	0.756611	0.66037	0.596062	0.643599	0.618765	0.695897	0.630449
TMTC2	4	3.85986	3.3694	3.12036	2.34562	2.38375	2.58192	3.68105	3.47473	2.84222	2.7853	1	0.872935	0.808414	0.607697	0.617575	0.668917	0.953675	0.900222	0.736354	0.721606
DSCAM-AS1	4	310.796	289.91	275.109	228.722	203.438	191.89	174.12	173.203	187.654	180.289	1	0.932798	0.885175	0.735922	0.65457	0.617415	0.560238	0.557288	0.603784	0.580086
ID4	4	5.90889	5.76029	3.67427	3.24115	3.43254	3.97978	3.63063	3.3415	3.38125	3.23842	1	0.974851	0.62182	0.54852	0.58091	0.673524	0.614434	0.565504	0.572231	0.548058
HP1BP3	4	62.9151	63.258	55.1309	50.4887	42.4911	37.0785	43.8964	39.7369	38.3629	38.5062	1	1.00545	0.876275	0.80249	0.675373	0.589343	0.697709	0.631597	0.609758	0.612035
PPP2R5E	4	64.5943	61.7764	51.9796	44.661	34.6035	35.7055	41.4466	38.0954	39.8121	39.4905	1	0.956375	0.80471	0.691408	0.535705	0.552765	0.641645	0.589765	0.61634	0.611363
CGGBP1	4	26.7671	25.8296	26.1331	20.3451	15.1446	15.3787	16.5761	15.6813	13.8538	15.392	1	0.964973	0.976314	0.760079	0.565789	0.574535	0.619272	0.585842	0.517568	0.575033
PTPN12	4	339.041	292.603	290.192	244.244	188.089	165.971	216.297	194.686	188.834	215.295	1	0.863033	0.855921	0.720398	0.554768	0.489533	0.637969	0.574228	0.556966	0.635011
GADD45B	4	32.6413	51.6897	19.5561	15.7581	18.6554	16.3187	21.6812	11.8223	21.9784	17.518	1	1.58357	0.599122	0.482766	0.571528	0.499939	0.664228	0.36219	0.673332	0.536681
RHOBTB2	4	4.87141	4.08264	2.60315	2.66943	2.67961	2.98954	3.3728	3.36554	3.61387	2.93066	1	0.838082	0.534374	0.547979	0.550068	0.613691	0.692367	0.690876	0.741853	0.601605
PIK3CB	4	34.1046	29.2192	24.6885	23.435	18.2186	20.5738	22.7967	25.1926	25.9814	21.0001	1	0.856751	0.723906	0.68715	0.534199	0.603257	0.668436	0.738686	0.761814	0.615755
STRN	4	8.40578	8.04009	6.74248	5.24991	4.61704	4.73088	5.6548	5.49469	4.64789	5.19254	1	0.956495	0.802124	0.62456	0.54927	0.562813	0.672727	0.65368	0.55294	0.617735
NRIP1	4	6.99641	6.85861	7.75854	3.91941	3.78784	3.62036	3.86781	3.78711	3.34185	3.36863	1	0.980304	1.10893	0.560202	0.541397	0.517459	0.552827	0.541293	0.477652	0.48148
PDS5B	4	25.9835	26.1981	20.1716	17.005	15.9378	14.1176	16.8789	15.6084	15.6643	13.2488	1	1.00826	0.776324	0.654454	0.613381	0.543331	0.649601	0.600705	0.602855	0.509893
DYRK2	4	9.71569	9.56349	7.33874	6.8379	4.55586	4.57317	6.14251	4.97678	5.59012	5.01853	1	0.984335	0.75535	0.7038	0.468918	0.470699	0.632226	0.512242	0.57537	0.516539
TPBG	4	18.2671	18.3654	15.8537	11.8638	9.73245	9.51626	10.0369	8.55236	8.59186	7.9927	1	1.00538	0.867881	0.64946	0.532786	0.520951	0.549453	0.468184	0.470346	0.437547
CXCR4	4	4.96384	5.27443	3.87025	4.81807	3.84397	3.49835	3.69991	2.68238	2.89708	2.73902	1	1.06257	0.779688	0.970635	0.774394	0.704767	0.745373	0.540383	0.583637	0.551796
ANK3	4	111.656	105.631	85.1689	58.391	45.2621	47.1769	58.7594	64.1519	63.9342	65.9905	1	0.946041	0.762781	0.522955	0.405372	0.42252	0.526254	0.574551	0.5726	0.591017
WEE1	4	16.9931	14.348	19.2026	10.0623	10.2043	7.31372	7.21019	7.71463	6.98716	7.34768	1	0.844344	1.13002	0.592141	0.600497	0.430394	0.424302	0.453987	0.411177	0.432393
CREBBP	4	78.7548	58.7109	59.7877	59.0691	26.7317	40.2151	34.3712	91.8161	71.5835	29.9005	1	0.74549	0.759163	0.750039	0.339429	0.510637	0.436433	1.16585	0.908942	0.379666
PPM1L	4	3.80453	3.39987	2.91969	2.30837	2.14814	2.18672	2.30719	2.09726	1.77948	1.90999	1	0.893639	0.767425	0.606742	0.564626	0.574769	0.606434	0.551253	0.467728	0.502031
CDK5RAP2	4	33.5832	33.2083	29.5267	24.9096	18.3503	16.5427	17.4793	21.0962	18.9583	18.0647	1	0.988836	0.879209	0.741729	0.546413	0.492587	0.520476	0.628179	0.564516	0.537909
ANKRD50	4	8.93299	7.72195	5.74246	4.74377	3.88655	4.17425	4.95663	4.23761	4.40288	4.00044	1	0.864431	0.642837	0.531039	0.435078	0.467285	0.554868	0.474377	0.492878	0.447827
PPP1R3B	4	3.06008	2.63601	1.55743	1.35117	1.29129	1.4083	1.35827	1.51036	1.5388	1.57841	1	0.861419	0.50895	0.441549	0.421979	0.460216	0.443869	0.49357	0.502863	0.515807
UBE3D	4	5.19656	7.70962	7.91844	3.90978	2.61551	2.25694	2.09945	2.34892	1.63395	2.61905	1	1.4836	1.52379	0.752379	0.503315	0.434313	0.404008	0.452014	0.31443	0.503997
IRX3	4	11.6449	10.9165	8.9531	6.35816	4.95782	5.51918	5.47744	4.03576	5.43389	4.88764	1	0.937448	0.768844	0.546004	0.425751	0.473958	0.470373	0.346569	0.466633	0.419724
KIAA0586	4	11.1296	10.6438	8.38629	6.05568	4.8896	4.13065	5.88099	5.72783	6.93982	6.47233	1	0.956345	0.753509	0.544104	0.439331	0.37114	0.528408	0.514646	0.623544	0.58154
NR2F2	4	59.4282	62.5064	45.7065	31.3246	26.7307	24.8395	24.9734	21.1884	20.6384	20.4489	1	1.0518	0.769104	0.5271	0.449798	0.417976	0.420228	0.356538	0.347283	0.344094
BAMBI	4	16.3327	17.5083	8.25138	6.96302	6.42295	6.34569	7.28916	6.78726	6.54666	6.34176	1	1.07198	0.505206	0.426324	0.393256	0.388526	0.446292	0.415562	0.400831	0.388286
ACKR3	4	40.4251	43.7195	29.2885	16.3035	15.1234	15.552	16.7043	14.2082	14.9161	13.5936	1	1.08149	0.724512	0.403302	0.374108	0.384711	0.413215	0.35147	0.368982	0.336265
G2E3	4	25.4434	28.6388	20.4818	13.3871	7.3108	7.52409	8.99718	9.52926	9.81397	8.4539	1	1.12559	0.804996	0.526152	0.287336	0.295719	0.353616	0.374528	0.385718	0.332264
PLD6	5	2.44028	2.20508	4.93837	3.19588	2.48899	2.28798	1.94503	2.40865	2.39036	2.5363	1	0.903615	2.02368	1.30963	1.01996	0.937588	0.797049	0.987038	0.97954	1.03935
MPC2	5	23.9155	24.5721	23.4895	22.6393	24.5418	23.6663	21.4664	20.2666	19.0153	19.4963	1	1.02746	0.982187	0.946635	1.02619	0.98958	0.897594	0.847427	0.795102	0.815214
ATP1B1	5	42.6235	42.8285	42.7566	42.4819	43.2487	40.6828	40.6089	31.0829	31.6091	27.673	1	1.00481	1.00312	0.996678	1.01467	0.954468	0.952735	0.729243	0.741588	0.649243
IFNGR2	5	4.05869	4.2242	5.61358	6.19568	5.94895	4.83792	4.03927	4.18422	3.98188	3.83981	1	1.04078	1.3831	1.52652	1.46573	1.19199	0.995215	1.03093	0.981074	0.94607
SYPL1	5	135.265	127.777	140.278	130.67	122.714	116.069	132.878	121.951	116.234	104.096	1	0.944645	1.03706	0.966029	0.90721	0.858086	0.982354	0.901574	0.859309	0.769575
TTC7B	5	18.0923	18.3969	16.0707	18.96	14.5986	12.5448	13.8372	16.4478	14.5466	11.8995	1	1.01684	0.888261	1.04796	0.806898	0.693378	0.764811	0.909104	0.804024	0.657711
FUBP1	5	68.1714	59.5013	71.6108	63.5489	63.1907	51.7523	45.297	48.0928	46.9164	48.9592	1	0.87282	1.05045	0.932194	0.926939	0.759151	0.664458	0.705469	0.688213	0.718178
DNAJC1	5	25.9295	24.6547	25.668	22.4084	22.1999	21.9438	20.5155	17.9133	17.0118	16.315	1	0.950835	0.989916	0.864206	0.856165	0.846287	0.791204	0.690846	0.65608	0.629206
CERS6	5	12.8552	11.4088	12.9628	11.1629	9.67556	10.2604	11.2783	10.13	9.309	8.95185	1	0.887488	1.00837	0.868353	0.752657	0.798152	0.877333	0.788009	0.724142	0.69636
OXR1	5	32.0177	30.9215	31.0998	30.3851	24.9197	23.6683	25.7598	23.9072	25.0158	19.7023	1	0.965763	0.971332	0.94901	0.778309	0.739226	0.804547	0.746688	0.78131	0.615355
INIP	5	24.1291	22.5454	23.4007	20.6275	18.7732	19.0549	19.7702	20.4422	17.8641	17.729	1	0.934368	0.969815	0.854883	0.778034	0.789707	0.819352	0.847203	0.740354	0.734758
VDR	5	3.55637	3.57774	3.81549	4.84876	4.18567	3.91154	3.71748	3.28438	3.54449	2.91675	1	1.00601	1.07286	1.3634	1.17695	1.09987	1.0453	0.923519	0.99666	0.820147
NUCKS1	5	2392.64	2269.29	2426.92	2214.37	2164.73	1991.05	1982.95	1945.54	1896.71	1876.45	1	0.948445	1.01433	0.925494	0.904747	0.832156	0.82877	0.813138	0.792727	0.784262
UBE2V2	5	123.427	104.935	124.822	122.047	114.238	110.308	94.8906	103.408	90.3782	91.9676	1	0.850174	1.0113	0.988814	0.925549	0.893711	0.768798	0.837806	0.732239	0.745116
SETD9	5	10.8902	10.9163	11.0077	9.55937	11.5401	9.19052	8.62131	9.02374	7.50392	7.19331	1	1.00239	1.01079	0.877793	1.05967	0.843923	0.791656	0.828609	0.689051	0.660529
RBM14	5	35.1156	31.909	32.4021	33.7594	33.862	46.5064	49.7587	40.798	35.2306	32.4208	1	0.908685	0.922727	0.961378	0.964301	1.32438	1.417	1.16182	1.00327	0.923259
HDDC2	5	61.471	61.2641	58.4985	56.172	56.9921	52.9353	47.26	46.326	45.5934	44.572	1	0.996634	0.951643	0.913797	0.927139	0.861142	0.768818	0.753624	0.741705	0.725089
ZBTB10	5	5.76284	5.66404	7.15593	5.32767	4.16169	4.15238	5.19127	4.36785	4.00925	4.04537	1	0.982857	1.24174	0.924486	0.722159	0.720545	0.900817	0.757933	0.695707	0.701974
SRSF5	5	255.531	282.063	320.762	296.741	291.698	218.228	187.152	168.783	152.914	138.273	1	1.10383	1.25528	1.16127	1.14154	0.854019	0.732406	0.660519	0.598418	0.541123
ALCAM	5	64.1552	59.6162	61.9542	53.1111	48.4517	50.0064	55.4638	45.8553	45.9253	40.0358	1	0.929248	0.965691	0.827853	0.755226	0.77946	0.864525	0.714755	0.715847	0.624046
PSAT1	5	9.20192	8.47077	7.82713	8.07194	7.31658	7.7666	7.73254	7.84717	7.37558	7.51648	1	0.920544	0.850597	0.877202	0.795114	0.84402	0.840318	0.852775	0.801526	0.816839
TBCE	5	42.6657	43.8423	41.7183	43.2601	40.313	36.3296	33.1523	29.0556	30.2756	29.0934	1	1.02758	0.977795	1.01393	0.944857	0.851495	0.777025	0.681007	0.709601	0.681892
NAB2	5	8.26202	8.71547	22.0562	19.8578	9.01111	7.08192	6.44887	5.86904	6.5264	7.36959	1	1.05488	2.66959	2.40351	1.09067	0.857165	0.780544	0.710364	0.789927	0.891984
HNRNPA3	5	260.919	226.823	250.813	241.742	241.132	223.484	203.664	181.914	164.603	162.578	1	0.869325	0.961269	0.926503	0.924165	0.856528	0.780564	0.697208	0.630858	0.623098
E2F3	5	5.2066	4.48288	6.10133	5.87444	5.19549	4.66867	4.39741	4.10335	3.86498	3.87927	1	0.861	1.17185	1.12827	0.997868	0.896685	0.844585	0.788105	0.742325	0.745068
RPN1	5	167.45	158.101	149.623	146.758	139.387	131.856	146.372	128.438	134.383	110.715	1	0.94417	0.893543	0.87643	0.832412	0.787436	0.874124	0.767026	0.80253	0.661185
CCNY	5	31.5167	32.6287	28.4041	28.234	29.044	25.0303	26.0085	23.5162	19.5106	17.8012	1	1.03528	0.901238	0.895842	0.921542	0.794192	0.82523	0.746149	0.619055	0.564818
VAPB	5	91.5008	82.6385	82.5703	78.948	71.4884	67.6646	70.6023	66.9098	62.3964	60.0294	1	0.903145	0.902399	0.862812	0.781287	0.739497	0.771603	0.731249	0.681922	0.656053
PRKDC	5	69.2426	74.5923	70.6155	69.1869	77.5565	66.957	63.2825	56.7443	50.462	47.1974	1	1.07726	1.01983	0.999195	1.12007	0.966991	0.913924	0.819499	0.728771	0.681623
PTMA	5	1232.56	1144.99	1192.8	1148.07	1177.87	1103.88	1040.77	966.009	960.038	884.657	1	0.928957	0.967743	0.931457	0.955632	0.895606	0.844403	0.783744	0.778899	0.717741
TFPI	5	12.3785	9.50843	11.6659	11.2088	10.5157	11.5879	11.7544	9.03318	8.67978	7.88019	1	0.768143	0.942437	0.905507	0.849515	0.936131	0.949584	0.72975	0.7012	0.636605
CPT1A	5	52.1679	51.8851	44.0834	41.2497	39.1654	37.1371	40.4797	37.87	34.2685	32.4894	1	0.994579	0.845029	0.790711	0.750756	0.711876	0.775951	0.725926	0.656889	0.622786
PLK2	5	466.324	516.662	627.072	824.772	723.775	499.645	545.96	444.167	427.539	403.374	1	1.10795	1.34471	1.76867	1.55209	1.07145	1.17077	0.952485	0.916827	0.865007
TWSG1	5	13.8691	12.6069	14.7265	11.4083	9.65947	11.2893	10.928	9.33059	8.84462	7.72521	1	0.908997	1.06182	0.822571	0.696476	0.813992	0.787942	0.672763	0.637723	0.557011
AREG	5	393.509	417.16	621.785	612.499	564.854	391.053	386.027	300.14	306.946	289.501	1	1.0601	1.5801	1.55651	1.43543	0.99376	0.980988	0.762726	0.780023	0.73569
RCL1	5	20.0618	20.7209	23.2815	22.3651	17.6646	13.8799	13.605	14.0761	12.967	13.3067	1	1.03285	1.16049	1.11481	0.880506	0.691857	0.678152	0.701633	0.64635	0.663285
ARHGEF26	5	6.12171	5.77495	7.30377	6.38984	5.56481	4.59726	3.88197	3.74983	3.57552	2.85084	1	0.943356	1.19309	1.0438	0.909029	0.750976	0.634132	0.612546	0.584072	0.465693
EMP2	5	55.9227	59.2641	56.9508	54.5698	47.2274	49.1304	48.7091	41.9544	41.0185	37.1729	1	1.05975	1.01839	0.975808	0.844512	0.878542	0.871008	0.750222	0.733487	0.664719
IMPDH1	5	55.7159	57.9427	49.6744	54.1524	50.4075	48.4856	47.3419	41.9673	39.9863	35.7791	1	1.03997	0.891567	0.971938	0.904724	0.870229	0.849702	0.753238	0.717682	0.64217
MTFR1	5	32.2826	32.5343	32.1698	27.0455	24.2049	22.5389	21.1184	19.6406	20.9207	17.0864	1	1.0078	0.996507	0.837773	0.749782	0.698175	0.654174	0.608396	0.64805	0.529277
UBE2G2	5	37.4389	33.2877	30.5576	36.8511	32.8388	34.4705	30.8925	22.3918	25.3131	18.7174	1	0.889121	0.8162	0.984301	0.877131	0.920713	0.825145	0.59809	0.676118	0.499946
DDX42	5	86.2977	75.8661	74.2025	73.6187	70.4392	66.9842	63.4865	61.49	51.3195	46.7997	1	0.879121	0.859844	0.853079	0.816235	0.776199	0.735669	0.712534	0.59468	0.542305
SMIM15	5	46.5322	44.2526	46.2859	39.1492	32.7663	35.7109	35.0218	30.2093	32.1448	31.7923	1	0.95101	0.994708	0.841336	0.704164	0.767446	0.752637	0.649214	0.690808	0.683232
DTD2	5	7.02119	6.46718	6.93161	6.30314	5.969	6.04224	5.32954	4.62182	4.49019	3.98442	1	0.921095	0.987241	0.897731	0.850141	0.860572	0.759065	0.658267	0.63952	0.567485
BTG3	5	5.39182	5.37313	7.97217	10.5101	9.66644	8.31398	6.50931	5.82842	5.7785	4.85817	1	0.996534	1.47857	1.94928	1.7928	1.54196	1.20726	1.08097	1.07172	0.901027
FAM20B	5	14.8209	13.3288	15.4194	14.5974	12.3128	12.2256	10.791	10.026	9.64581	9.25293	1	0.899321	1.04038	0.984919	0.830771	0.824891	0.728093	0.676474	0.650824	0.624315
PRELID3B	5	221.862	209.981	221.491	194.89	175.24	156.601	154.803	140.19	138.987	136.589	1	0.946449	0.998325	0.878429	0.789857	0.70585	0.697745	0.631878	0.626455	0.615647
HNRNPUL1	5	112.163	112.326	88.7337	89.765	74.0716	96.0308	91.9351	81.3448	72.148	69.7565	1	1.00145	0.791111	0.800305	0.66039	0.856169	0.819652	0.725234	0.64324	0.621918
ELAC2	5	82.698	87.6666	74.42	82.1579	67.8568	66.0084	70.1156	62.4722	59.8591	55.6066	1	1.06008	0.8999	0.993468	0.820537	0.798186	0.847851	0.755425	0.723827	0.672406
RPL39L	5	18.3834	18.4564	19.6376	19.6658	18.5387	19.132	16.9594	14.9341	14.9361	13.3523	1	1.00397	1.06822	1.06976	1.00845	1.04072	0.922541	0.812368	0.812476	0.726321
HIP1	5	11.7034	12.1631	9.90836	9.60417	8.36434	8.33498	9.20892	8.93502	8.43193	7.62134	1	1.03928	0.846623	0.820631	0.714694	0.712186	0.786859	0.763456	0.72047	0.651208
POLR1C	5	18.1835	16.3587	20.0695	20.8784	15.9413	14.0206	11.6814	12.8863	11.3156	11.0981	1	0.899644	1.10372	1.14821	0.876693	0.771063	0.642415	0.708681	0.622302	0.610339
PRMT3	5	13.5786	11.4395	12.6465	13.0134	11.0936	12.3775	11.5207	10.3508	9.10596	9.01676	1	0.842464	0.931351	0.958376	0.81699	0.911541	0.848442	0.762286	0.670609	0.664041
GDI2	5	279.878	251.9	250.957	233.817	219.955	202.005	205.823	195.266	189.311	170.553	1	0.900036	0.896668	0.835424	0.785896	0.721762	0.735404	0.697684	0.676407	0.609385
CFL2	5	45.9974	41.132	45.6834	40.1219	36.7893	35.9553	36.5833	32.2045	34.5075	32.6962	1	0.894225	0.993175	0.872266	0.799813	0.781683	0.795334	0.700138	0.750206	0.710829
NOL8	5	20.2523	17.182	21.0113	21.6091	19.6653	12.4474	10.2842	13.2387	12.2094	13.3804	1	0.8484	1.03748	1.067	0.97102	0.614617	0.507807	0.653688	0.602866	0.660685
WDR89	5	14.1387	11.7507	13.5243	12.3192	10.7748	10.7382	10.5063	9.69531	9.84139	9.11887	1	0.831104	0.956544	0.871309	0.762079	0.759487	0.743088	0.685728	0.69606	0.644958
SERBP1	5	336.605	316.033	315.366	305.457	293.623	257.551	250.785	228.759	222.741	212.479	1	0.938883	0.936902	0.907465	0.872306	0.765143	0.745043	0.679606	0.661729	0.631242
PTPN4	5	18.364	14.9085	15.78	12.098	13.7369	11.6099	14.0286	15.0991	14.9182	12.8224	1	0.81183	0.859285	0.658785	0.748031	0.632211	0.763919	0.822208	0.812359	0.698233
MTHFD1L	5	38.8703	40.5463	35.5343	42.8613	34.6503	35.386	34.505	32.6501	28.8139	26.7471	1	1.04312	0.914174	1.10267	0.891434	0.91036	0.887694	0.839974	0.741284	0.688111
DESI2	5	6.65954	5.97752	7.65282	6.55843	5.65771	6.06018	5.88714	4.99161	4.46393	4.21506	1	0.897588	1.14915	0.984817	0.849565	0.91	0.884017	0.749543	0.670306	0.632936
FOXP1	5	23.7321	23.3959	17.6447	17.8268	16.9691	20.0007	17.305	15.4373	12.2794	11.7855	1	0.985832	0.743495	0.751166	0.715024	0.842768	0.72918	0.650481	0.517415	0.496605
AHCTF1	5	27.3916	25.6571	22.1587	30.0737	21.2203	16.0904	16.629	14.8464	13.4999	17.5196	1	0.936678	0.80896	1.09792	0.774701	0.587422	0.607084	0.542007	0.492847	0.639598
SLC19A1	5	15.8198	18.2098	14.2465	14.548	14.8453	12.963	11.3173	8.87217	9.03019	7.87882	1	1.15108	0.900548	0.919607	0.9384	0.819418	0.715389	0.560827	0.570816	0.498035
IDH3A	5	150.968	133.587	156.883	128.331	107.094	135.376	104.442	80.86	100.991	76.6006	1	0.884869	1.03918	0.850058	0.709382	0.896719	0.691814	0.535611	0.668955	0.507397
NUP210	5	19.6281	20.4258	16.229	17.0288	15.495	17.5066	19.1685	16.0859	14.8783	12.7341	1	1.04064	0.826825	0.867569	0.789425	0.891915	0.976581	0.819533	0.75801	0.648768
EXOC5	5	44.2493	40.9261	40.8864	33.502	29.1321	26.4815	33.189	34.4166	28.3041	25.9711	1	0.924899	0.924001	0.757119	0.658363	0.598463	0.750046	0.777789	0.639652	0.586926
VRK2	5	15.2574	13.7608	14.3775	14.4395	13.2933	12.9588	12.3482	11.3362	10.395	9.75645	1	0.901908	0.942334	0.946394	0.871273	0.849344	0.809328	0.743001	0.681307	0.639458
SRSF3	5	222.354	214.505	220.161	202.02	204.763	169.911	167.471	163.57	152.28	151.247	1	0.964701	0.990138	0.908551	0.920887	0.764148	0.753175	0.73563	0.684853	0.680211
TLK1	5	13.6067	13.708	12.0664	10.4526	9.58329	9.76529	8.11151	7.64423	7.08836	7.25655	1	1.00745	0.886797	0.768194	0.704306	0.717682	0.59614	0.561798	0.520946	0.533306
STIM2	5	7.47187	6.70028	6.68029	6.71777	6.51188	5.75783	6.67413	5.66117	5.48639	3.89522	1	0.896735	0.894059	0.899076	0.87152	0.770601	0.893234	0.757665	0.734273	0.521319
PRKCE	5	2.99583	2.97778	2.6421	2.35373	2.36814	2.32132	2.28643	1.6048	1.88233	1.49567	1	0.993977	0.881927	0.785669	0.790481	0.77485	0.763205	0.535679	0.628316	0.499253
TSN	5	49.3337	51.3016	47.6234	40.0483	35.6661	37.8158	38.7936	36.1538	32.0732	31.0322	1	1.03989	0.965331	0.811783	0.722955	0.766529	0.78635	0.73284	0.650127	0.629026
PRIM2	5	15.0741	17.0422	14.7595	11.2089	9.16925	10.9307	10.9487	11.1264	13.9265	10.4908	1	1.13056	0.979124	0.743582	0.608277	0.725128	0.726327	0.738109	0.923868	0.695947
SLC25A36	5	28.608	25.8185	25.2822	24.7945	18.4568	17.145	21.4729	19.106	15.4856	16.0407	1	0.902491	0.883746	0.866697	0.645163	0.599309	0.750589	0.667856	0.541303	0.560707
QKI	5	34.7887	34.6492	26.8152	26.7313	20.6631	21.6628	25.4405	24.5275	18.6166	18.4656	1	0.995989	0.770802	0.76839	0.59396	0.622696	0.731286	0.705041	0.535132	0.530792
TPD52	5	294.871	274.147	274.282	252.421	220.072	221.745	223.239	198.182	188.916	172.339	1	0.929717	0.930177	0.856037	0.746333	0.752008	0.757072	0.672098	0.640673	0.584454
PIAS2	5	9.90305	8.67574	9.97083	7.64378	8.19241	8.81849	8.43909	6.80797	6.7045	5.61684	1	0.876068	1.00684	0.771861	0.827261	0.890482	0.852171	0.687462	0.677014	0.567183
SDAD1	5	43.1599	32.8925	42.8965	40.1466	35.6836	34.8801	27.9924	30.0737	26.9529	27.9397	1	0.762109	0.993897	0.930184	0.826778	0.80816	0.648574	0.696797	0.62449	0.647354
DYM	5	32.3314	32.7167	31.3051	22.6478	23.0425	25.3072	21.0976	21.809	20.8575	20.7381	1	1.01192	0.968258	0.700488	0.712696	0.782744	0.652542	0.674546	0.645116	0.641422
ZNF410	5	46.798	46.8868	36.4935	35.3925	33.4337	27.342	33.6627	31.2837	29.8816	25.6078	1	1.0019	0.779809	0.756283	0.714426	0.584256	0.71932	0.668483	0.638523	0.547199
NFKB1	5	10.0981	8.54625	12.0995	13.4578	13.2461	9.77689	8.75038	7.65538	8.34148	5.36166	1	0.846321	1.19819	1.3327	1.31174	0.96819	0.866536	0.7581	0.826043	0.530957
PHF20	5	12.8854	11.7053	12.3755	10.2733	8.64581	7.9775	7.65654	8.26898	7.83907	7.21961	1	0.908418	0.960427	0.797285	0.670977	0.619112	0.594203	0.641733	0.608369	0.560294
PTRH2	5	36.8956	36.9427	42.2161	38.9423	31.5446	23.7133	19.4167	19.5829	20.331	18.916	1	1.00127	1.1442	1.05547	0.854969	0.642714	0.52626	0.530763	0.55104	0.512689
MAST2	5	31.6327	31.8257	26.6015	27.0623	20.0848	19.2006	19.052	18.174	20.4686	16.5577	1	1.0061	0.840951	0.855516	0.634937	0.606985	0.602288	0.574533	0.647071	0.523436
GRPEL2	5	4.76393	4.59453	6.46275	4.80717	3.83171	3.87356	3.19807	3.65424	2.88281	2.73731	1	0.964441	1.3566	1.00908	0.804317	0.813102	0.671308	0.767063	0.605133	0.574591
PPIF	5	41.0208	48.0211	45.7023	41.0358	39.1062	33.3832	27.261	23.9836	22.1674	19.294	1	1.17065	1.11413	1.00037	0.953327	0.813811	0.664565	0.58467	0.540393	0.470347
GALNT7	5	29.6467	33.3431	26.3656	24.64	18.3102	19.0749	21.9834	19.0188	17.3808	11.2973	1	1.12468	0.889325	0.831121	0.617613	0.643406	0.741512	0.641513	0.586262	0.381064
METAP1	5	42.9989	46.6652	40.4019	47.2391	30.6069	27.5696	32.3	24.1274	26.5083	26.1344	1	1.08526	0.939602	1.09861	0.711805	0.641168	0.75118	0.561115	0.616487	0.607792
CUL1	5	30.3813	29.1402	26.6904	23.7887	21.7454	21.3775	20.2064	18.3439	17.6631	18.1958	1	0.959149	0.878514	0.783005	0.715752	0.703641	0.665093	0.60379	0.581383	0.598916
TRAF3	5	11.9389	9.70906	9.12621	13.7729	14.4412	11.6489	9.99897	7.50301	7.65585	6.51005	1	0.813228	0.764408	1.15361	1.20959	0.975707	0.837511	0.62845	0.641251	0.54528
C12orf66	5	7.02415	6.93003	7.49736	7.45322	6.60137	6.35695	6.0441	5.1271	4.48738	3.95178	1	0.986601	1.06737	1.06109	0.939812	0.905015	0.860474	0.729925	0.63885	0.5626
ICE1	5	7.06025	6.47924	5.48789	5.90669	4.84661	4.48161	6.013	4.48787	4.67588	4.0465	1	0.917708	0.777294	0.836612	0.686465	0.634767	0.85167	0.635654	0.662283	0.573139
SPOPL	5	14.3124	14.1355	13.4469	12.2107	9.33605	8.52871	9.79693	8.59417	8.34129	8.15569	1	0.987641	0.939532	0.853153	0.652305	0.595897	0.684507	0.60047	0.582802	0.569834
NEDD4L	5	48.5148	39.0753	46.6935	41.5234	37.9284	37.5387	33.0886	24.5836	18.8594	29.7426	1	0.80543	0.962458	0.855891	0.78179	0.773759	0.68203	0.506723	0.388736	0.613063
GPC6	5	6.70741	7.96222	6.62897	5.39778	4.52091	4.87295	5.32856	4.68527	5.37559	4.05416	1	1.18708	0.988306	0.804749	0.674018	0.726503	0.794429	0.698522	0.801441	0.60443
GPD2	5	31.5463	27.1531	24.9133	24.3757	20.8892	22.2496	25.6908	20.864	18.1408	19.6153	1	0.860737	0.78974	0.772698	0.662175	0.705299	0.814385	0.661376	0.575055	0.621793
EEF2KMT	5	11.1281	11.1119	13.537	11.612	10.3135	8.68803	8.22992	6.09895	5.72165	4.91594	1	0.99854	1.21646	1.04349	0.926794	0.780727	0.73956	0.548066	0.514161	0.441758
H1F0	5	99.479	99.5802	91.6295	75.4359	64.2788	66.6373	69.7291	71.6846	72.517	72.9318	1	1.00102	0.921094	0.758309	0.646154	0.669862	0.700942	0.7206	0.728967	0.733137
PRMT6	5	32.8339	30.8201	31.0095	28.6938	25.6937	25.1751	20.4056	18.113	17.4069	17.439	1	0.938669	0.944436	0.873909	0.782537	0.766744	0.621482	0.551658	0.530151	0.531128
UBA5	5	53.6834	49.111	39.1534	42.801	40.9076	34.5225	34.3925	33.9887	31.4228	27.4303	1	0.914826	0.72934	0.797286	0.762016	0.643077	0.640654	0.633133	0.585336	0.510965
NETO2	5	25.6573	24.3032	25.8514	28.3913	22.6088	22.4469	19.3491	15.1256	14.4257	12.5236	1	0.947223	1.00757	1.10656	0.881186	0.874876	0.754136	0.589525	0.562245	0.488109
GTF2A1	5	20.7639	18.2603	17.8843	15.5251	14.3012	14.7084	16.9591	14.233	15.1056	11.4297	1	0.879422	0.861316	0.747698	0.688752	0.708365	0.816756	0.685469	0.727494	0.550461
SLC39A14	5	9.24519	9.14109	9.05026	9.33743	8.34412	6.69415	6.75817	5.61493	5.50241	5.36137	1	0.988741	0.978916	1.00998	0.902537	0.724068	0.730993	0.607335	0.595165	0.579909
PKIA	5	20.6582	22.1886	19.0193	17.9993	16.0275	16.4861	15.2914	15.0501	13.7543	11.3691	1	1.07408	0.920668	0.871291	0.775844	0.798041	0.740209	0.728528	0.665805	0.550343
STC2	5	228.486	214.146	154.595	143.526	148.587	156.614	173.445	144.533	140.948	114.468	1	0.937239	0.676605	0.628162	0.650311	0.685441	0.759106	0.632568	0.616881	0.500984
ZC2HC1A	5	11.9156	13.3718	9.50729	9.88774	7.692	7.52239	8.69923	7.63549	8.56806	5.46708	1	1.12221	0.797888	0.829817	0.645542	0.631308	0.730072	0.640799	0.719064	0.458818
CRCP	5	28.1946	23.8172	25.6305	23.9049	20.3622	17.6718	18.1017	15.2124	15.2126	13.8478	1	0.844741	0.909054	0.847854	0.722202	0.626778	0.642025	0.539549	0.539557	0.491152
SHISA9	5	3.28838	3.51474	2.52947	2.56816	2.10627	2.40747	2.27455	1.87148	1.69155	1.70796	1	1.06884	0.769214	0.78098	0.640518	0.732116	0.691693	0.56912	0.514401	0.519393
ARSG	5	7.85529	6.8265	8.76974	6.21096	6.27497	6.17093	6.27188	5.51511	4.10723	3.47145	1	0.869032	1.11641	0.790673	0.798821	0.785576	0.798427	0.70209	0.522862	0.441926
AGO2	5	53.0541	52.5264	44.3904	43.5563	40.1261	31.4443	36.0176	27.1169	30.3884	27.4233	1	0.990052	0.8367	0.820979	0.756324	0.592683	0.678883	0.511117	0.57278	0.516892
NFIC	5	11.7714	11.9463	9.77251	9.22665	8.5242	7.00177	7.53263	6.36191	6.35729	6.21034	1	1.01485	0.830189	0.783817	0.724143	0.59481	0.639907	0.540453	0.540061	0.527577
ZC3H8	5	16.9242	14.1329	14.4784	15.2218	13.8138	11.1318	11.249	10.4545	10.7985	12.5886	1	0.835071	0.855484	0.899411	0.816213	0.657741	0.66467	0.617726	0.638052	0.743824
DDX18	5	68.8045	64.7983	66.7215	58.1264	57.3826	48.2885	45.0604	40.8804	37.1867	33.5336	1	0.941775	0.969726	0.844806	0.833995	0.701823	0.654905	0.594153	0.540469	0.487375
SFXN2	5	10.5592	11.2526	11.6992	10.562	10.2977	9.46557	8.09905	7.86273	6.62447	6.69681	1	1.06567	1.10796	1.00027	0.975236	0.896427	0.767012	0.744632	0.627364	0.634215
PANK3	5	53.5498	47.7206	50.3304	42.1806	32.4395	34.534	36.021	32.6394	32.0413	30.872	1	0.891145	0.939881	0.787688	0.605782	0.644895	0.672664	0.609515	0.598346	0.57651
TCOF1	5	33.35	32.4368	29.6713	30.5331	25.4776	30.0962	23.0033	20.8556	19.8545	20.1532	1	0.972617	0.889695	0.915534	0.763945	0.902434	0.689754	0.625355	0.595339	0.604294
NECAB1	5	8.18221	7.74727	9.79892	6.37967	5.59447	5.68492	5.41411	4.47188	4.62496	3.30837	1	0.946843	1.19759	0.7797	0.683736	0.69479	0.661692	0.546536	0.565246	0.404336
MAPK9	5	43.2862	44.8188	44.3417	37.2713	34.84	31.4553	28.8533	29.2139	24.9357	22.5698	1	1.03541	1.02438	0.861043	0.804876	0.726682	0.666571	0.674901	0.576066	0.521408
RIOK1	5	21.2936	19.2503	21.6207	30.6546	21.404	16.5289	19.2034	10.1881	11.4349	10.9465	1	0.904041	1.01536	1.43962	1.00518	0.776237	0.901837	0.478458	0.537012	0.514076
RSL1D1	5	198.786	188.89	189.961	182.282	170.381	145.598	124.269	109.296	105.081	103.724	1	0.950221	0.955604	0.916978	0.857106	0.732435	0.625138	0.549816	0.528614	0.521787
TEX10	5	17.6532	17.1997	16.7237	15.7476	12.3967	11.1961	10.7657	10.4156	9.54083	9.45261	1	0.974305	0.947343	0.892048	0.702231	0.63422	0.609845	0.590012	0.540458	0.53546
SAE1	5	79.9449	77.7703	68.1784	65.4559	65.4241	55.7796	54.7615	49.0188	50.2357	41.4482	1	0.972799	0.852818	0.818763	0.818365	0.697725	0.684991	0.613158	0.628379	0.51846
CYP51A1	5	124.562	113.329	118.683	118.679	99.1527	95.46	94.5995	76.5867	73.4788	60.9904	1	0.909824	0.952802	0.952776	0.796012	0.766367	0.759458	0.61485	0.589898	0.48964
PDE4DIP	5	24.7317	24.7756	21.1448	17.6425	15.1332	15.4217	17.0926	15.5842	11.4652	12.1754	1	1.00177	0.854967	0.713355	0.611895	0.623557	0.691119	0.63013	0.463582	0.4923
CAMK2D	5	8.8676	8.80764	8.01461	6.271	4.67228	6.11127	6.32515	6.33626	4.57279	5.12842	1	0.993238	0.903808	0.707181	0.526893	0.689169	0.713288	0.714541	0.515674	0.578332
SLC12A2	5	91.9231	78.0345	80.4635	73.4099	59.1933	57.5528	56.065	45.4681	40.4476	37.2689	1	0.848911	0.875336	0.798602	0.643944	0.626098	0.609913	0.494632	0.440016	0.405435
TMEM39B	5	6.14837	5.41368	4.9631	4.51769	4.64737	4.1714	4.23979	3.43896	3.51965	3.39921	1	0.880506	0.807221	0.734778	0.75587	0.678456	0.68958	0.559328	0.572453	0.552863
NBN	5	106.197	79.161	92.124	89.0058	74.6198	71.37	81.3514	71.6619	64.7815	63.7585	1	0.745416	0.867481	0.838119	0.702654	0.672052	0.766041	0.674801	0.610012	0.600379
TUBGCP3	5	7.70694	6.1214	6.04955	7.38846	5.29348	5.37938	6.19858	4.59315	4.03949	3.96642	1	0.794271	0.784949	0.958676	0.686846	0.697992	0.804286	0.595976	0.524137	0.514656
UBP1	5	37.308	32.4676	28.3274	27.3438	23.162	19.7729	23.575	20.0344	20.9161	17.1288	1	0.870257	0.759283	0.73292	0.620832	0.529991	0.631901	0.536999	0.560631	0.459119
SUZ12P1	5	13.0669	11.6276	12.5041	8.69265	8.64286	7.74209	7.20605	6.45852	5.09621	6.31053	1	0.889853	0.95693	0.665243	0.661433	0.592497	0.551474	0.494266	0.39001	0.482941
MRPL15	5	103.766	100	96.364	93.5455	88.9388	85.2795	72.1602	67.4571	63.6319	60.9503	1	0.963711	0.92867	0.901508	0.857113	0.821847	0.695416	0.650092	0.613228	0.587384
GCA	5	28.4708	28.5311	25.4159	21.6434	18.4971	20.005	15.8149	15.8408	12.1344	12.1152	1	1.00212	0.892701	0.760198	0.649688	0.702651	0.555478	0.556389	0.426204	0.425532
GFRA1	5	52.8628	56.4962	51.8999	46.8693	40.9234	41.7384	38.7519	30.5502	27.4314	24.3241	1	1.06873	0.981786	0.886621	0.774144	0.789561	0.733066	0.577914	0.518917	0.460136
GRWD1	5	18.4641	17.7356	18.0071	16.9305	13.5864	12.3126	10.93	10.5246	9.79695	8.54669	1	0.960545	0.975249	0.916939	0.735828	0.66684	0.591958	0.570002	0.530594	0.462881
CCDC88C	5	11.2275	10.561	10.226	9.61425	8.19688	5.77551	6.52459	6.34866	4.54575	3.91775	1	0.94064	0.910804	0.856316	0.730074	0.514409	0.581128	0.565459	0.404878	0.348944
TRMT5	5	17.9061	16.8988	17.003	16.6708	12.9903	9.77623	10.3827	10.3701	8.64306	10.6677	1	0.943749	0.949568	0.931013	0.725471	0.545973	0.579842	0.579139	0.482689	0.59576
UHRF1BP1L	5	17.3578	14.0195	14.8817	12.8727	11.3426	10.7388	11.3636	9.283	11.0211	7.00101	1	0.807677	0.85735	0.741606	0.653456	0.618673	0.65467	0.534802	0.634937	0.403335
SLC25A10	5	65.8122	71.4474	61.5431	52.5838	47.6071	58.3537	42.6774	37.1109	41.3135	41.569	1	1.08562	0.935131	0.798998	0.723378	0.886669	0.648472	0.56389	0.627748	0.631631
MBNL1	5	21.7039	23.3568	19.1831	15.6393	14.3255	14.6581	16.149	13.549	11.7385	11.7697	1	1.07615	0.883856	0.720574	0.66004	0.675365	0.744059	0.624265	0.540847	0.542286
BAZ1B	5	32.2174	30.2209	26.179	25.7798	20.7628	19.0759	18.973	16.4817	14.7221	14.6073	1	0.938031	0.812573	0.800182	0.644458	0.592099	0.588907	0.511577	0.456961	0.453399
FANCC	5	19.5219	22.236	17.7778	17.4777	17.8741	15.314	16.0841	12.7111	10.9156	10.8682	1	1.13902	0.910659	0.895283	0.915588	0.784451	0.823898	0.65112	0.559143	0.556717
ST8SIA4	5	5.6796	5.81806	5.66632	4.26782	4.18187	3.81982	3.5529	2.89394	1.99318	2.02915	1	1.02438	0.997662	0.751429	0.736297	0.672551	0.625555	0.509533	0.350937	0.357269
ANKRD28	5	25.2509	27.8632	24.4937	20.7583	16.9481	17.3587	16.8557	12.4954	10.1207	12.1009	1	1.10345	0.970014	0.82208	0.671188	0.687449	0.667529	0.49485	0.400804	0.479226
INSIG1	5	69.8871	70.1169	76.3445	72.7386	62.0941	46.9896	38.5821	28.9199	28.6862	25.8039	1	1.00329	1.0924	1.0408	0.888492	0.672365	0.552063	0.413809	0.410465	0.369222
SLC24A3	5	4.64183	4.73569	4.64867	3.54337	3.21764	2.78766	2.56876	2.29372	2.01081	1.63408	1	1.02022	1.00147	0.763356	0.693184	0.600552	0.553393	0.494142	0.433193	0.352034
BDH1	5	43.6614	50.7329	36.977	39.1042	32.8673	27.7143	24.82	22.878	23.0228	20.8837	1	1.16196	0.846902	0.895624	0.752776	0.634755	0.568466	0.523988	0.527302	0.478309
NMD3	5	334.771	323.294	298.771	251.908	213.165	186.273	215.076	199.146	179.857	172.432	1	0.965716	0.892463	0.752479	0.636747	0.556419	0.642456	0.594871	0.537255	0.515074
TMEM64	5	90.4324	83.7333	82.3136	64.6965	51.416	51.3994	53.3747	48.0125	40.7932	40.1042	1	0.925921	0.910222	0.715413	0.568557	0.568373	0.590216	0.530921	0.451091	0.443472
ENOPH1	5	65.9619	57.9415	69.4716	59.4585	54.3832	48.588	38.4663	34.0046	29.6939	27.8429	1	0.878409	1.05321	0.901407	0.824464	0.736606	0.583159	0.515519	0.450167	0.422105
KIF2A	5	38.2406	28.0531	31.501	29.4074	22.7075	18.0975	26.3387	19.508	18.9416	18.4596	1	0.733595	0.823757	0.769008	0.593805	0.473253	0.688763	0.510137	0.495327	0.482722
TMEM38B	5	31.3132	29.4861	32.158	30.8048	23.5264	25.5291	24.7246	20.6427	18.5114	13.9722	1	0.941649	1.02698	0.983762	0.751323	0.81528	0.789589	0.659234	0.591169	0.446208
MPPED2	5	12.9323	14.6097	12.037	9.5379	6.01016	7.16635	7.36392	4.84382	5.59527	5.2288	1	1.12971	0.930768	0.737526	0.464741	0.554144	0.569421	0.374553	0.432659	0.404321
TONSL	5	6.00598	6.65223	4.86101	4.89302	4.37596	4.53443	4.70305	3.67485	3.59674	2.90218	1	1.1076	0.809361	0.814692	0.7286	0.754986	0.783061	0.611864	0.59886	0.483214
FAR2	5	19.0666	15.7903	17.9032	17.3735	15.7991	16.3131	13.9903	12.5381	9.55641	10.0191	1	0.828165	0.938983	0.911201	0.828626	0.855584	0.733757	0.657597	0.501212	0.525482
NFIB	5	5.76283	6.52711	4.44131	4.81738	4.22348	3.5205	3.09457	3.10385	1.64421	3.06903	1	1.13262	0.770682	0.83594	0.732882	0.610897	0.536987	0.538597	0.285313	0.532556
WDR4	5	11.0085	8.69639	8.63104	10.9227	9.05536	8.94332	7.89558	6.16273	7.63925	5.30505	1	0.789967	0.784031	0.992206	0.822576	0.812397	0.717222	0.559813	0.693938	0.481903
HELLS	5	29.7627	26.3077	27.3476	31.1797	27.9371	27.0836	26.5237	22.0219	14.8938	13.8602	1	0.883915	0.918855	1.04761	0.938663	0.909985	0.891172	0.739916	0.500419	0.465693
NEDD1	5	21.8196	20.5596	19.293	13.7538	12.1187	12.5175	12.5753	11.3117	10.859	12.0818	1	0.942255	0.884208	0.630341	0.555404	0.57368	0.576331	0.518419	0.497671	0.553716
ZHX2	5	7.74047	6.74142	5.05524	4.8072	4.22188	3.92556	5.21625	4.55451	3.89871	3.46477	1	0.870932	0.653092	0.621048	0.545429	0.507148	0.673893	0.588403	0.503678	0.447618
ARL6IP6	5	13.965	15.4118	17.9137	15.793	13.5535	10.4591	10.0229	6.77239	6.15515	4.48357	1	1.1036	1.28276	1.1309	0.970534	0.74895	0.717717	0.484954	0.440755	0.321057
GREB1	5	52.0422	52.4444	63.8159	46.1882	32.9456	30.8387	23.19	23.2164	19.3754	14.6946	1	1.00773	1.22623	0.887515	0.633055	0.59257	0.4456	0.446107	0.372302	0.282359
SLC20A1	5	18.0399	16.12	15.4112	16.4065	13.1951	11.9316	10.0841	9.44607	6.30056	5.57082	1	0.893575	0.854284	0.909455	0.731441	0.661404	0.558987	0.523622	0.349258	0.308806
VRK1	5	156.801	139.042	159.173	150.978	156.73	139.007	115.351	96.9885	87.3574	86.7409	1	0.886744	1.01513	0.962868	0.99955	0.886522	0.735655	0.618546	0.557124	0.553192
ZBTB24	5	4.5327	3.70351	5.0086	4.14622	2.97392	2.61161	2.22663	2.27785	1.91189	1.90059	1	0.817064	1.10499	0.914733	0.656103	0.576171	0.491237	0.502536	0.4218	0.419306
DHFR	5	97.0141	100.195	93.2469	86.9781	83.5436	79.288	70.7499	71.6676	61.2184	56.0444	1	1.03279	0.961168	0.896551	0.861149	0.817283	0.729274	0.738734	0.631025	0.577693
SNX10	5	10.3818	10.1918	13.4537	8.08068	7.17021	6.55371	6.43843	6.3173	5.5437	4.7865	1	0.981692	1.29589	0.778348	0.69065	0.631267	0.620163	0.608495	0.53398	0.461045
FAM102B	5	8.92231	7.85529	10.7156	7.69167	5.58593	4.66049	3.98932	3.94484	3.30631	3.23634	1	0.880409	1.20099	0.862072	0.626063	0.522341	0.447117	0.442132	0.370567	0.362724
TRIM36	5	5.1413	4.98385	5.83424	5.1501	3.34145	2.63617	2.83849	1.83935	2.3136	1.50467	1	0.969375	1.13478	1.00171	0.649923	0.512745	0.552095	0.357761	0.450002	0.292663
FPGS	5	53.9159	60.9466	53.0162	46.3029	43.3775	40.3482	39.3362	34.8366	34.3699	29.4501	1	1.1304	0.983313	0.858798	0.80454	0.748356	0.729586	0.646128	0.637473	0.546224
PHTF2	5	63.3018	52.2426	63.3249	59.6155	34.884	41.5211	38.0382	28.6217	26.9367	24.1441	1	0.825295	1.00037	0.941767	0.551074	0.655922	0.600902	0.452146	0.425528	0.381413
GMPS	5	71.6066	76.1244	69.4324	63.9006	57.1312	44.338	37.8727	30.9993	26.0078	23.4404	1	1.06309	0.969636	0.892383	0.797848	0.619188	0.528899	0.432911	0.363204	0.327349
SNHG15	5	13.3494	14.9593	16.2358	17.7049	12.838	10.6019	7.54467	5.93346	6.04018	5.93384	1	1.1206	1.21622	1.32627	0.961687	0.794185	0.565168	0.444473	0.452467	0.444501
PLOD2	5	50.7571	43.4428	47.8418	42.2707	36.3368	31.581	35.7243	29.0723	25.8445	25.119	1	0.855895	0.942564	0.832804	0.715895	0.622199	0.703828	0.572772	0.509179	0.494887
SLC38A1	5	86.1145	79.6168	78.7079	66.1554	49.5559	46.7523	46.5747	34.3467	30.0482	28.2377	1	0.924545	0.913991	0.768226	0.575465	0.542909	0.540846	0.398849	0.348933	0.327909
FAM83B	5	11.5642	11.3881	7.46842	8.7234	7.23218	6.85024	7.43306	5.94196	5.33719	4.96989	1	0.984774	0.645822	0.754345	0.625394	0.592366	0.642764	0.513823	0.461527	0.429765
BRIP1	5	45.5931	41.5018	46.0327	51.7926	39.643	44.5999	39.754	28.9836	21.4477	17.8251	1	0.910266	1.00964	1.13597	0.869497	0.978217	0.87193	0.635701	0.470417	0.390962
UCK2	5	27.2722	28.4074	26.3064	26.3623	24.1876	17.8069	13.1477	10.9273	9.93558	8.49997	1	1.04163	0.964587	0.966636	0.886895	0.652931	0.482093	0.400676	0.364312	0.311672
IFRD1	5	94.2944	80.9066	81.9953	76.8124	62.2847	47.2558	39.0183	32.7729	30.2387	26.1176	1	0.858021	0.869567	0.814602	0.660535	0.501151	0.413793	0.347559	0.320684	0.276979
ESR1	5	450.727	507.088	348.805	275.165	170.067	227.079	235.426	172.767	186.524	162.86	1	1.12504	0.773871	0.610491	0.377316	0.503805	0.522325	0.383308	0.413829	0.361327
ECT2	5	71.5717	67.7325	69.0999	56.3011	45.2447	36.678	36.9557	32.9028	24.5881	24.902	1	0.946359	0.965464	0.78664	0.632159	0.512465	0.516345	0.459718	0.343546	0.34793
DDX10	5	16.9353	13.212	13.3977	12.1853	12.9328	10.6815	7.95551	5.54437	5.97209	6.56599	1	0.780149	0.791112	0.719524	0.763663	0.630726	0.46976	0.327386	0.352642	0.387711
PKIB	5	163.054	140.031	178.956	147.601	157.684	123.854	103.182	93.6954	73.2751	64.1439	1	0.858804	1.09753	0.90523	0.967066	0.75959	0.63281	0.574629	0.449392	0.393391
NUP35	5	11.7704	11.7198	9.27793	8.79235	8.22156	5.86676	5.88739	4.36382	4.77588	4.66727	1	0.995707	0.788246	0.746991	0.698497	0.498435	0.500188	0.370746	0.405755	0.396527
RAD54B	5	32.2879	26.2124	20.2741	20.6442	18.0287	20.445	20.5919	17.9541	17.3747	12.8049	1	0.811833	0.627918	0.639381	0.558373	0.633211	0.637759	0.556063	0.538117	0.396584
EZH2	5	28.9723	26.788	24.3739	21.4968	18.4495	15.6447	13.6096	10.9784	9.86001	7.99556	1	0.924608	0.841284	0.741979	0.636799	0.539988	0.469747	0.378927	0.340326	0.275973
RFC3	5	36.5948	30.6283	37.7603	32.4806	29.6789	26.205	21.4223	17.9924	14.5424	13.2007	1	0.836957	1.03185	0.887574	0.811015	0.716085	0.585392	0.491665	0.397389	0.360726
AMD1	5	72.3077	60.3228	79.6777	67.2655	50.3069	37.2719	28.3642	22.7597	20.059	16.8381	1	0.834252	1.10193	0.930268	0.695734	0.515462	0.39227	0.314762	0.277412	0.232868
SLC39A8	5	97.1296	82.4514	101.774	83.3421	65.0184	58.8602	62.6566	38.1171	28.9924	31.054	1	0.84888	1.04782	0.85805	0.669399	0.605996	0.645083	0.392436	0.298492	0.319717
RMI1	5	9.42919	7.8958	8.09238	6.57886	5.96565	5.04726	4.26056	3.64988	3.00064	2.44345	1	0.837378	0.858226	0.697712	0.632679	0.53528	0.451848	0.387083	0.318229	0.259137
ZWINT	5	82.898	79.6021	75.0238	71.3695	67.935	57.5948	57.9413	47.4795	51.89	35.6225	1	0.960242	0.905014	0.860932	0.819501	0.694768	0.698947	0.572747	0.62595	0.429715
ZWILCH	5	86.6286	71.41	67.2641	72.6492	52.5705	55.0866	53.2679	41.4612	32.9232	30.3049	1	0.824324	0.776465	0.838628	0.606849	0.635893	0.614899	0.478609	0.38005	0.349825
LBR	5	30.5983	30.337	24.5524	18.9701	14.8578	11.1348	11.9761	10.0702	9.69591	9.3021	1	0.991458	0.80241	0.619972	0.485577	0.363903	0.391396	0.329111	0.316877	0.304007
ARL4A	5	10.3748	9.73102	7.51852	7.67108	6.54258	4.15085	4.01944	3.15463	2.6414	1.82499	1	0.937952	0.724694	0.739399	0.630625	0.400092	0.387426	0.304068	0.254599	0.175907
KIFC1	5	36.8585	36.3241	27.2896	20.2846	17.7623	14.8428	14.2493	15.3708	13.5741	13.5887	1	0.985501	0.740387	0.550337	0.481906	0.402697	0.386595	0.417023	0.368277	0.368671
VAV3	5	10.8353	8.93386	7.29675	5.01176	3.70092	3.39731	4.48078	3.20666	2.58091	2.27412	1	0.824518	0.673427	0.462542	0.341563	0.313542	0.413537	0.295947	0.238195	0.209882
CENPO	5	34.7229	30.5728	26.8652	24.4409	21.2236	17.5435	14.2146	10.8624	10.4407	7.46359	1	0.880479	0.773703	0.703884	0.611229	0.505242	0.409372	0.312832	0.300687	0.214947
MSH6	5	41.0749	37.8039	33.3173	29.2962	22.5999	14.9475	12.5327	9.87132	7.6339	5.65112	1	0.920366	0.811137	0.71324	0.550213	0.363908	0.305118	0.240325	0.185853	0.137581
INCENP	5	33.3708	30.7406	23.3787	13.6865	10.4524	8.66644	12.1503	10.2339	8.95595	8.69971	1	0.921183	0.700573	0.410134	0.313221	0.259702	0.364101	0.306673	0.268377	0.260698
SPDL1	5	33.3274	29.15	26.1304	17.2432	14.7751	12.8515	12.1253	13.7886	10.9425	10.839	1	0.874657	0.784051	0.517387	0.44333	0.385614	0.363824	0.413731	0.328333	0.325227
SEMA6A	5	20.2377	15.4097	16.9664	10.8145	5.43246	8.02017	7.09475	4.63165	4.17759	2.3717	1	0.761437	0.838359	0.534373	0.268433	0.396299	0.350571	0.228863	0.206426	0.117192
BRINP3	5	72.2532	51.7481	56.2182	33.5935	27.415	31.1891	26.3139	18.6375	16.4566	13.9411	1	0.716205	0.778072	0.464941	0.379429	0.431664	0.364189	0.257947	0.227763	0.192948
