# Supplementary material for: Time‐series transcriptomics and proteomics reveal alternative modes to decode p53 oscillations
Source: Mol Syst Biol. 2022 Mar 14;18(3):e10588. doi: 10.15252/msb.202110588 (PMC8919251; doi:10.15252/msb.202110588)
Supplement: Supplementary file 5 — Dataset EV3 [file MSB-18-e10588-s001.xlsx]

## Sheet: Dataset_Legend
Dataset EV3
Mass-spectrometry data containing TMT value and fold change values per time point for the cognate proteins of up-regulated mRNA clusters #1-3 (see Fig EV1) under "Oscillatory" and "Rising" p53 dynamics.
Protein cluster assignments are as follow: 1=oscillatory cluster, 2=rise and decrease, 3=rise, 0=not-induced.

## Sheet: Oscillatory
genes	mRNA cluster	protein cluster	TMT t=0h	TMT t=1h	TMT t=2h	TMT t=3h	TMT t=4h	TMT t=5h	TMT t=6h	TMT t=7h	TMT t=8h	TMT t=9h	FC t=0h	FC t=1h	FC t=2h	FC t=3h	FC t=4h	FC t=5h	FC t=6h	FC t=7h	FC t=8h	FC t=9h
KLF3	1	0	64842.2	69730.7	66818.3	67570.2	64775.2	73678	72801.9	67535.3	67558.5	66142	1	1.07715	1.03162	1.04381	0.999992	1.14135	1.12584	1.04363	1.04181	1.02228
TMEM30A	1	2	182.111	168.777	282.594	325.481	296.997	226.712	218.556	240.97	251.237	193.6	1	0.925931	1.54205	1.78082	1.61676	1.23548	1.20242	1.31841	1.37167	1.05911
RBM38	1	0	1212.82	1261.18	1181.82	1158.29	1253.19	1115.28	1185.16	1170.25	1143.96	1241.91	1	1.04748	0.976783	0.95842	1.05485	0.928113	0.984948	0.975046	0.957864	1.03768
CDC42SE1	1	0	3610.83	3574.85	3377.77	3421.43	3406.77	3201.66	3355.58	3461.43	3422.4	3447.09	1	0.991611	0.933266	0.945036	0.94006	0.885563	0.92735	0.957818	0.945758	0.95422
AREG	1	2	1781.9	1525.07	1855.18	1855.59	1948.38	1980.32	1941.15	1848.58	1743.77	1745.59	1	0.861784	1.04227	1.04129	1.09213	1.10954	1.08967	1.03722	0.985369	0.983519
CSNK1G1	1	0	590.154	650.065	581.065	587.779	624.435	576.661	583.667	586.167	618.502	601.608	1	1.10347	0.995453	1.01008	1.06937	0.989385	1.00336	1.0052	1.06225	1.03461
PCNA	1	0	1014.94	1043.29	949.064	981.403	893.15	1021.6	1092.45	1109.21	1092.42	1151.79	1	1.03415	0.931543	0.967759	0.885156	1.00623	1.07484	1.08921	1.07527	1.13593
DNMBP	1	0	2577.55	2503.15	2381.43	2389.1	2509.58	2419.42	2581.67	2592.31	2593.16	2624.25	1	0.970014	0.920326	0.922449	0.969591	0.935577	0.995313	1.00137	1.00386	1.01336
SDC4	1	1	37.1867	38.6503	33.8722	37.2292	44.7807	49.9042	49.6639	49.8249	53.1091	54.7303	1	1.08625	0.877215	0.961881	1.1519	1.25611	1.30216	1.25874	1.35468	1.48217
PAX9	1	0	45.2348	46.076	41.837	44.7224	48.4117	43.7451	42.6612	45.8694	44.6163	43.6717	1	1.01859	0.924885	0.988671	1.07023	0.967067	0.943105	1.01403	0.986326	0.965445
PLK2	1	0	1035.06	1027.75	1006.61	998.393	1019.92	1049.32	1069.71	1094.97	1075.83	1120.16	1	0.992755	0.973438	0.966242	0.986072	1.01337	1.03536	1.05971	1.04111	1.08343
PRKAB1	1	0	480.757	486.761	500.389	579.754	587.21	601.329	590.357	571.344	528.344	519.781	1	1.01676	1.05628	1.21484	1.23429	1.24101	1.23037	1.19336	1.11029	1.08638
PTP4A1	1	0	660.601	621.599	740.115	714.858	901.138	751.246	794.399	779.494	902	868.384	1	0.938071	1.1211	1.08498	1.3487	1.13769	1.19868	1.1789	1.35884	1.30526
TNFRSF10A	1	0	2965.62	3039.72	2687.26	2781.96	2927.88	2639.14	2785.87	2806	2804.87	2851.73	1	1.02446	0.914587	0.94548	1.01715	0.896537	0.947008	0.957655	0.952874	0.968241
TRIM32	1	0	206.838	213.636	219.72	206.207	206.566	207.254	222.077	225.001	223.43	209.158	1	1.03483	1.05677	0.991269	1.0176	1.02031	1.07597	1.08833	1.09575	1.02266
BCL3	1	2	1617.21	1562.84	1595.45	1626.97	1622.29	1703.43	1738.92	1759.27	1819	1874.86	1	0.965261	0.985701	1.00504	0.99871	1.04904	1.0731	1.08331	1.12083	1.15512
PALLD	1	3	53.6401	51.5876	56.0126	54.4111	57.0359	54.3749	58.3241	62.7706	57.4637	60.2071	1	0.961734	1.04423	1.01437	1.06331	1.0137	1.08732	1.17022	1.07128	1.12243
TRAF4	1	3	263.147	244.034	327.929	567.688	759.556	754.445	669.563	664.943	766.704	775.571	1	0.932273	1.26892	2.19851	2.91466	2.91563	2.58791	2.57017	2.96642	2.98032
RRM2B	1	3	415.151	376.928	485.419	471.265	530.317	542.292	518.816	541.39	547.169	487.763	1	0.907929	1.16926	1.13517	1.27741	1.30625	1.24971	1.30408	1.318	1.1749
TRIAP1	1	0	3325.65	3227.83	3312.99	3335.95	3315.56	3144.21	3352.6	3425.24	3339.22	3420	1	0.969366	1.00233	1.00693	0.998582	0.944248	1.01239	1.03497	1.00526	1.02691
TNFAIP8	1	0	73.2053	63.4961	62.8349	70.582	71.0726	62.5937	75.716	73.3935	76.3432	77.0213	1	0.819065	0.821521	0.911572	0.968446	0.802402	1.03163	1.01771	0.9825	1.05372
E2F7	1	1	174.913	158.793	188.05	186.742	189.608	218.424	203.569	215.699	220.64	212.173	1	0.907837	1.07511	1.06763	1.08401	1.24875	1.16383	1.23318	1.26142	1.21302
BLOC1S2	1	1	742.113	800.342	710.259	706.725	729.551	686.14	749.691	745.125	762.831	783.57	1	1.09951	0.948518	0.94863	0.965275	0.90899	0.988125	0.989459	1.0105	1.04779
IRF2BPL	1	3	484.873	492.759	465.093	463.652	460.506	434.367	452.734	474.583	457.019	480.449	1	1.01626	0.959204	0.956233	0.949745	0.895835	0.933716	0.978777	0.942552	0.990874
FHL2	1	3	725.828	735.829	701.43	741.913	781.726	872.05	859.33	891.471	934.972	959.795	1	1.01167	0.968176	1.0218	1.07847	1.20238	1.186	1.23004	1.29015	1.32399
XPC	1	3	2231.97	2210.37	2437.67	2427.31	2693.1	2852.57	2821.21	2991.73	3201.25	3333.12	1	0.990206	1.09216	1.08741	1.20639	1.2779	1.26375	1.3403	1.43393	1.49299
EPHA2	1	1	605.242	588.161	586.501	593.621	575.083	575.378	585.861	604.122	611.124	584.8	1	0.960746	0.952568	0.954627	0.942165	0.926321	0.943107	0.974637	0.996223	0.936928
SLC30A1	1	3	860.122	941.417	922.185	937.979	958.27	982.471	1037.65	1053.67	1114.72	1124.63	1	1.09217	1.0733	1.09417	1.11075	1.14359	1.20678	1.22471	1.29413	1.30317
RAP2B	1	0	837.677	874.744	830.459	824.997	841	815.298	844.763	881.601	872.092	895.665	1	1.03149	0.998282	0.99876	1.01205	0.98046	1.02277	1.06237	1.04898	1.08475
AEN	1	1	292.168	325.918	341.223	386.858	472.563	479.118	476.115	444.441	473.886	445.918	1	1.11869	1.17588	1.31955	1.59937	1.60999	1.60032	1.49838	1.59116	1.5
PI4K2A	1	0	1289.89	1244.61	1390.96	1435.99	1596.42	1647.3	1599.81	1635.42	1652.46	1651.77	1	0.965086	1.07893	1.11353	1.237	1.27688	1.24099	1.26793	1.28089	1.28018
POLH	1	1	808.711	831.733	799.085	788.315	756.45	803.39	828.517	831.526	800.795	817.19	1	1.02684	0.985814	0.972106	0.93166	0.993206	1.01818	1.02499	0.986834	1.00491
DCP1B	1	3	1340.68	1393.8	1417.43	1387.59	1368.2	1448.37	1446.87	1470.3	1478.9	1517.84	1	1.04067	1.05851	1.03556	1.02121	1.08175	1.07894	1.09756	1.10401	1.13267
TIGAR	1	3	4869.51	5025.82	4559.33	4661.27	4923.36	4709.76	5054.98	5103.33	5228.65	5432.26	1	1.03167	0.935016	0.95484	1.00634	0.965108	1.03384	1.04445	1.07047	1.11196
IKBIP	1	3	1412.07	1362.64	1437.72	1414.8	1441.13	1536.5	1488.62	1540.9	1534.56	1529.68	1	0.960156	1.01636	1.00404	1.02989	1.09013	1.05076	1.09221	1.08222	1.08319
MDM2	1	1	232.705	245.984	240.551	224.577	231.996	236.654	233.875	252.618	237.25	254.122	1	1.05706	1.03372	0.965072	0.996953	1.01697	1.00503	1.08557	1.01953	1.09203
PHLDA3	1	1	6424.56	6287.51	6356.5	6410.15	6578.99	7304.02	7600.93	7887.23	8116.12	8614.99	1	0.978937	0.990006	0.998617	1.02489	1.13738	1.18455	1.22838	1.26401	1.34171
SESN2	1	1	1552.64	1633.17	1736.64	1884.57	1884.21	1983.52	2097.01	2087.55	2095.14	2086.71	1	1.05444	1.12121	1.21564	1.21687	1.28075	1.35417	1.34705	1.35289	1.3465
TNFRSF11B	1	1	211.594	184.166	286.964	419.596	490.655	426.556	391.348	389.261	447.889	418.515	1	0.87526	1.3716	2.01881	2.37901	2.05811	1.88117	1.87529	2.18301	2.02546
SESN1	1	0	904.302	1057.64	1724.59	2236.53	2200.04	1770.25	1591.18	1717.01	1805.86	1676.35	1	1.17156	1.91207	2.47828	2.44339	1.96093	1.76824	1.89964	2.00102	1.85939
GDF15	1	1	5666.72	5887.82	5387.06	5518.04	5388.51	5173.07	5342.55	5443.53	5365.04	5599.66	1	1.03933	0.951917	0.974877	0.953104	0.91414	0.944467	0.962602	0.948311	0.989284
TNFRSF10C	1	1	167.946	179.789	156.604	168.1	162.251	164.104	151.769	168.9	171.705	166.996	1	1.07052	0.932466	1.00091	0.966088	0.977125	0.903679	1.00568	1.02238	0.994344
FOSL1	1	1	300.974	317.072	355.996	419.739	569.763	633.027	693.092	709.303	776.076	797.98	1	1.04746	1.18596	1.40376	1.91666	2.12984	2.34607	2.39959	2.63295	2.71199
BBC3	1	3	16994.5	16106.9	15680.6	16063	15270.3	14852.8	15491.9	15713.3	15318.7	15419.6	1	0.947493	0.922482	0.945065	0.898117	0.873846	0.911203	0.924412	0.901119	0.907156
CDKN1A	1	1	60.6405	55.3604	52.8454	54.8206	51.5974	56.7492	55.0193	54.2927	66.0697	62.4133	1	0.935117	0.930802	0.920781	0.898868	0.962348	0.939885	0.947994	1.10801	1.0343
CYTH1	2	0	57.6412	51.3382	63.1909	56.4624	57.0138	65.4633	81.3334	71.5443	73.0911	82.5198	1	0.890651	1.09628	0.979549	0.989115	1.1357	1.41103	1.2412	1.26804	1.43161
FBXO22	2	0	2184.64	2111.06	2337.26	2361.84	2434.98	2490.29	2648.76	2656.19	2705.77	2750.09	1	0.963469	1.0713	1.08269	1.12298	1.1403	1.21731	1.21814	1.23711	1.26191
MICALL1	2	0	4234.43	4169.79	4547.46	4655.63	4588.85	4753.22	4810.04	4819.76	4849.61	4946.97	1	0.984338	1.07439	1.10009	1.0846	1.12244	1.13683	1.13894	1.14592	1.16905
TBC1D8	2	0	2404.16	2401.11	2617.34	2636.2	2686.31	2753.22	2833.3	2850.66	2790.77	2871.71	1	0.998783	1.08895	1.09737	1.11907	1.14538	1.1792	1.18613	1.16106	1.19497
PRKX	2	0	199.931	177.224	155.065	165.507	173.415	192.878	196.801	192.515	184.42	193.187	1	0.886426	0.775593	0.827821	0.867374	0.964723	0.984345	0.962907	0.922418	0.966268
MRI1	2	0	32.2572	27.3749	25.4207	30.0041	33.5098	28.474	37.5024	34.8645	33.3153	36.8874	1	0.848646	0.788064	0.930154	1.03883	0.882719	1.16261	1.08083	1.0328	1.14354
CTTNBP2NL	2	0	339.4	367.881	373.654	365.749	361.523	361.317	362.37	340.28	334.308	344.09	1	1.08597	1.10115	1.07926	1.07012	1.06993	1.06955	1.00685	0.98775	1.0194
ISCU	2	3	605.532	645.708	435.144	473.689	445.989	456.397	447.832	448.925	439.163	470.173	1	1.06222	0.723563	0.786113	0.738557	0.75587	0.741372	0.746631	0.728058	0.774351
OPTN	2	0	136.289	123.915	189.48	279.389	387.628	323.105	217.291	234.75	316.988	288.888	1	0.88909	1.37778	2.04717	2.80323	2.33305	1.58916	1.72446	2.29502	2.08068
RBMS1	2	0	1152.5	1180.95	1196.84	1186.3	1266.98	1187.82	1223.1	1231.59	1285.46	1247.72	1	1.02553	1.03727	1.02734	1.08976	1.02034	1.05369	1.06841	1.10917	1.07622
PLXNB2	2	3	44.4535	34.9509	48.0663	40.6831	41.0615	45.6271	49.9525	57.3443	47.7218	46.4409	1	0.786235	1.08127	0.915184	0.923696	1.0264	1.1237	1.28998	1.07352	1.04471
RABGGTA	2	0	2290.23	2307.66	2397.95	2357.31	2372.56	2441.59	2394.23	2395.04	2396.18	2409.79	1	1.00472	1.04907	1.03166	1.03364	1.06565	1.04716	1.04735	1.04481	1.05027
CERS5	2	0	2039.68	2109.96	1902.9	1941.51	1967.94	1871.01	1926.19	1943.27	1948.27	2037.71	1	1.03419	0.932365	0.951071	0.964488	0.917146	0.943475	0.952078	0.954418	0.99877
STEAP3	2	0	122.101	90.3244	104.343	77.3805	97.3777	104.049	117.593	105.135	115.986	133.38	1	0.720905	0.87099	0.675459	0.792454	0.845226	0.94667	0.848881	0.945046	1.05769
NR3C1	2	0	309.61	329.186	293.711	301.263	323.655	305.707	315.51	313.97	320.269	316.6	1	1.06249	0.951249	0.974996	1.04591	0.988356	1.01958	1.01413	1.03504	1.02347
CMBL	2	0	2980.9	3015.54	2969.42	2923.16	2941.87	2929.37	3098.39	3103.55	3191.19	3158.02	1	1.01938	0.998334	0.989344	0.990556	0.985101	1.0487	1.0467	1.07773	1.06787
NTPCR	2	0	2162.93	2190.86	2313.5	2245.17	2267.83	2297.67	2254.34	2206.8	2289.76	2318.39	1	1.01029	1.07274	1.03673	1.04798	1.06063	1.04081	1.02082	1.05398	1.06419
BAX	2	0	387.724	411.511	361.742	390.629	429.524	413.93	451.186	494.044	513.559	527.191	1	1.06135	0.932988	1.00749	1.10781	1.06759	1.16368	1.27422	1.32455	1.35971
CCDC90B	2	0	2122.52	2248.71	2062.75	2148.58	2333.74	2355.52	2492.22	2416.44	2504.14	2521.84	1	1.05841	0.971934	1.01011	1.10281	1.11408	1.16687	1.13228	1.18196	1.1862
CCDC71L	2	0	39.7012	40.8653	44.3891	38.3226	49.1691	47.9613	42.0829	45.9848	43.5551	47.9577	1	1.02932	1.11808	0.965275	1.23848	1.20805	1.05999	1.15827	1.09707	1.20796
SFN	2	0	17853.2	16862.5	17733.1	18250.7	17715.2	18880.2	18829	19470.3	18950.2	19713.1	1	0.944284	0.993257	1.02351	0.992472	1.05712	1.05512	1.09101	1.06152	1.10444
ZNF219	2	0	320.48	350.347	417.1	474.466	609.627	591.515	545.321	578.045	616.606	609.627	1	1.09319	1.30149	1.48048	1.90223	1.84571	1.70157	1.80368	1.92401	1.90223
NINJ1	2	0	1679.65	1705.07	1666.81	1730.39	1762.63	1850.34	1787.67	1796.49	1835.95	1871.43	1	1.01482	0.991432	1.02931	1.04697	1.09673	1.06245	1.06789	1.08905	1.11011
HSPG2	2	0	1076.95	1060.24	1081.55	1091.88	1101.14	1147.91	1116.02	1149.53	1140.73	1154.49	1	0.987005	0.997763	1.00864	1.01398	1.06016	1.03082	1.06414	1.05143	1.0631
MAST4	2	0	35.3342	46.3057	42.9828	47.4758	45.0878	46.2734	45.9773	46.2486	49.3821	44.1252	1	1.33025	1.23289	1.35197	1.29263	1.33204	1.31647	1.32168	1.42268	1.2697
ARVCF	2	0	5232.26	5229.44	5333.77	5425.15	5622.44	6170.65	6129.61	6354.88	6547.09	6748.23	1	0.999428	1.02028	1.03736	1.07514	1.1799	1.17088	1.21458	1.25181	1.28935
SLC12A4	2	0	29.9424	29.1868	25.3138	26.3753	32.9856	45.3051	43.8552	44.1906	39.1008	48.1581	1	0.974765	0.845417	0.880868	1.10164	1.51308	1.46465	1.47585	1.30587	1.60836
DGKA	2	3	1878.59	1848.75	1780.19	1827.69	1842.32	1823.04	1949.97	1946.75	1988.83	1934.03	1	0.995145	0.951574	0.972906	0.994965	0.971317	1.04589	1.03169	1.05752	1.03064
DDB2	2	3	179.559	187.572	154.415	172.263	174.344	169.348	195.354	185.861	193.775	184.198	1	0.988444	0.853521	0.927496	0.966628	0.983807	1.11504	1.05245	1.12952	1.11884
GRHL3	2	3	3460.19	3396.03	3627.35	3643.37	3647.88	3711.17	3777.28	3790.19	3850.54	3856.93	1	0.981596	1.0473	1.05234	1.05587	1.07236	1.09186	1.09491	1.11218	1.11588
FDXR	2	3	1062.46	1106.25	1053.01	1056.35	1081.97	1104.07	1099.21	1121.94	1126.69	1126.28	1	1.04249	0.987696	0.99293	1.01748	1.03625	1.03404	1.05274	1.05787	1.05693
ALDH1A3	2	0	103.324	101.794	106.232	110.713	125.216	125.948	131.936	140.183	128.221	134.178	1	1.03428	0.988321	1.02668	1.17154	1.17632	1.21966	1.35039	1.20899	1.26869
RTN4RL1	3	0	2582.75	2646.39	2366.5	2446.07	2393.57	2402.28	2467.31	2543.62	2517.55	2601.04	1	1.02493	0.916311	0.947098	0.927123	0.93043	0.955594	0.985274	0.975268	1.00741
MPRIP	3	0	2394.09	2369.73	2301.04	2328.22	2399.13	2594.14	2547.41	2553.16	2611.22	2580.93	1	0.991565	0.96269	0.973681	1.00524	1.08651	1.06749	1.07005	1.0939	1.08031
GPHN	3	0	883.7	975.808	876.664	907.608	921.326	918.444	956.218	959.137	946.754	935.4	1	1.1024	0.989897	1.02272	1.03713	1.03588	1.08076	1.08439	1.06748	1.05349
PLCD3	3	0	671.564	673.592	568.92	601.106	590.896	604.705	624.813	631.432	608.392	617.824	1	1.00943	0.835788	0.887014	0.865484	0.89196	0.919156	0.930713	0.895157	0.913848
ZFP90	3	0	1128.29	1086.35	1189.27	1164.59	1151.61	1141.59	1230.66	1233.52	1208.55	1233.34	1	0.960799	1.06016	1.03739	1.02451	1.01468	1.09781	1.09884	1.07717	1.09844
FBXO33	3	0	411.25	368.19	449.87	423.629	449.546	456.82	498.278	514.806	522.418	521.493	1	0.913649	1.13253	1.08139	1.13011	1.14063	1.25304	1.25146	1.28095	1.26075
TMTC2	3	0	3346.05	3122.24	3237.45	3244.89	3267.65	3319.49	3376.09	3468.94	3501.19	3445.83	1	0.927888	0.971372	0.972826	0.97845	0.995834	1.0129	1.0396	1.04913	1.02853
TMC7	3	0	2204.63	2230.83	1997.76	2125.03	2223.07	2257.15	2383.4	2547.82	2615.64	2799.27	1	1.00699	0.903548	0.958653	0.9918	1.01969	1.07922	1.14946	1.18843	1.25831
HOXC13	3	0	296.003	302.226	295.599	299.884	301.79	305.412	291.826	284.967	293.765	294.826	1	1.02195	1.04419	1.05305	1.07052	1.09372	1.02332	0.990293	1.06828	1.05912
DENND2D	3	0	9297.41	7813.6	8752.3	8678.25	9879.78	8192.88	8744.88	8472.2	9677.89	9018.81	1	0.840028	0.941271	0.931774	1.06946	0.880559	0.941349	0.913904	1.04726	0.974149
SPG11	3	0	1883.85	1741.3	1857.27	2090.22	2142.36	2425.8	2143.76	2223.64	2230.15	2110.79	1	0.93165	0.989026	1.10023	1.13358	1.28912	1.1361	1.1843	1.18575	1.1218
RND3	3	3	147.622	156.336	151.483	156.975	156.996	154.593	150.185	156.656	152.528	162.018	1	1.05903	1.02615	1.06336	1.0635	1.04722	1.01736	1.0612	1.03323	1.09752
ARFGAP3	3	0	199.991	209.368	193.543	236.824	283.829	259.304	254.91	268.166	283.646	277.959	1	1.06782	0.949356	1.172	1.38022	1.27809	1.24822	1.3184	1.38715	1.36517
EPHA4	3	0	11528.7	10996	10685.4	10940.8	11599.5	10642.9	10798	11057.2	12483.7	11951	1	0.953469	0.926801	0.948799	1.00598	0.923113	0.936592	0.958988	1.08174	1.03639
COL9A3	3	0	408.404	415.71	420.783	420.011	439.627	458.191	473.923	475.6	495.05	515.701	1	1.06013	1.02917	1.00923	1.0674	1.1156	1.16526	1.16896	1.19949	1.27745
RASAL1	3	0	675.388	571.269	814.924	984.95	1124.07	1279.92	1298.8	1320.47	1411.41	1382.93	1	0.846656	1.19536	1.45432	1.6224	1.8501	1.89411	1.91669	2.04174	2.00187
BCL2L1	3	0	1163.14	1174.47	1212.83	1209.71	1208.93	1227.17	1242.51	1273.91	1254.48	1217.66	1	1.01192	1.04747	1.03649	1.04005	1.05802	1.07007	1.0929	1.07453	1.03972
PTK7	3	0	1129.19	1098.88	1152.03	1147.5	1150.88	1217.33	1273.13	1288.48	1248.91	1283.46	1	0.973236	1.02082	1.01628	1.02037	1.07819	1.12879	1.14228	1.10736	1.13749
EPHB3	3	0	967.189	955.649	1001.63	995.948	996.225	1050.41	1086.28	1117.82	1150.31	1150.86	1	0.988419	1.03473	1.02983	1.03008	1.08729	1.12236	1.15589	1.18863	1.18936
PTPRU	3	3	58.6499	60.8734	61.2335	58.7355	67.3493	54.9169	59.2428	63.6112	60.7373	62.1712	1	1.03791	1.04405	1.00146	1.14833	0.936351	1.01011	1.08459	1.03559	1.06004
LRP5	3	0	2036.29	1996.3	1808.11	1932.42	2053.56	2016.64	2154.24	2238.05	2261.6	2420.01	1	0.982491	0.889046	0.952451	1.01255	0.99267	1.06276	1.10346	1.1175	1.19371
EPS8L2	3	0	95.3529	113.133	109.751	104.006	111.524	109.596	109.09	104.649	107.406	119.948	1	1.20774	1.17825	1.12763	1.20808	1.16183	1.15103	1.10532	1.13091	1.27317
GRB7	3	0	583.999	551.155	658.725	667.562	690.471	720.022	713.78	717.823	701.32	695.599	1	0.937333	1.11834	1.13743	1.16993	1.22951	1.20754	1.21943	1.1864	1.17708
TSPAN1	3	0	149.62	137.589	143.877	138.334	134.648	136.536	134.22	144.558	133.123	134.485	1	0.922315	0.963597	0.930454	0.917007	0.929696	0.905954	0.934008	0.863576	0.891694
OCIAD2	3	0	60.9187	61.0729	60.2218	58.5897	72.0861	70.4194	68.1913	64.7577	62.6715	73.1967	1	0.996434	0.999989	0.963555	1.18993	1.16157	1.12318	1.0624	1.03479	1.20235
BCAS1	3	0	821.747	748.501	797.148	808.412	905.299	912.745	828.576	851.067	830.129	856.709	1	0.95849	1.0845	1.11609	1.20723	1.2013	1.09985	1.10233	1.07359	1.14492
S100A11	3	0	46.6749	49.4681	50.286	56.5237	94.8533	117.433	111.446	109.697	119.65	106.079	1	1.05984	1.07737	1.21101	2.03221	2.51597	2.3877	2.35023	2.56347	2.27272
RPS27L	3	0	166.931	151.456	184.906	266.239	326.41	364.188	313.858	277.498	305.952	308.192	1	0.923195	1.11505	1.58688	1.9503	2.19877	1.89051	1.66009	1.84177	1.84356
KCNN4	3	0	356.64	386.188	390.335	397.289	433.036	438.448	445.585	441.237	455.111	442.759	1	1.0632	1.05546	1.10626	1.17777	1.18237	1.19902	1.19255	1.23096	1.19212
MKNK2	3	0	215.88	216.985	201.334	226.57	268.937	212.581	263.978	262.005	244.71	218.937	1	1.01191	0.932684	1.0447	1.24179	0.983483	1.22215	1.21676	1.13245	1.01396
SYTL1	3	3	1903.05	2038.7	1952.51	2011.75	2005.42	1959.44	2068.17	2050.82	2101.16	2124.91	1	1.06912	1.02855	1.05939	1.05621	1.0299	1.08952	1.07829	1.10656	1.11888
CAPN2	3	0	38.9331	49.0643	50.428	43.0563	47.7474	47.2482	43.1477	45.4854	49.7088	49.0244	1	1.26022	1.29525	1.1059	1.2264	1.21357	1.10825	1.16829	1.27677	1.2592
GSN	3	0	3425.84	3292.78	3639.69	3703.48	3840.37	4132.23	4172.2	4147.77	4267	4248.88	1	0.961403	1.06224	1.08106	1.12092	1.20636	1.21765	1.21037	1.24562	1.2402
ANXA1	3	0	154.281	156.927	146.441	145.048	168.628	175.474	183.973	179.055	173.873	172.54	1	1.01715	0.94918	0.940153	1.09299	1.13737	1.19245	1.16058	1.12699	1.11835
ACTA2	3	0	26.0305	26.5759	31.8497	25.0981	37.1451	32.3784	29.7854	33.985	34.7454	32.8308	1	1.02095	1.22355	0.964183	1.42699	1.24387	1.14425	1.30559	1.3348	1.26124

## Sheet: Rising
genes	mRNA cluster	protein cluster	TMT t=0h	TMT t=1h	TMT t=2h	TMT t=3h	TMT t=4h	TMT t=5h	TMT t=6h	TMT t=7h	TMT t=8h	TMT t=9h	FC t=0h	FC t=1h	FC t=2h	FC t=3h	FC t=4h	FC t=5h	FC t=6h	FC t=7h	FC t=8h	FC t=9h
MEGF9	1	0	73203.2	78984.8	75673.7	75488.1	73040.6	81135	83355.1	78039.3	77472.3	76520.5	1	1.08176	1.03499	1.03231	1.00295	1.11181	1.14429	1.06791	1.06157	1.05197
KITLG	1	0	187.385	287.975	185.895	186.297	191.763	178.397	171.069	169.347	189.656	207.858	1	1.53681	0.992048	0.994194	1.02336	0.952035	0.912928	0.903738	1.01212	1.10926
PCNA	1	3	212.397	230.088	311.623	344.417	338.831	358.986	350.291	354.775	344.444	308.312	1	1.09255	1.45045	1.60269	1.62021	1.72396	1.63628	1.67783	1.61727	1.4872
BCL3	1	0	720.904	786.855	696.87	708.638	723.363	686.038	719.79	706.919	750.199	724.267	1	1.09388	0.953686	0.969971	0.985434	0.947636	0.987785	0.960801	1.01832	0.984862
SAC3D1	1	0	432.571	416.357	463.654	463.531	456.927	494.49	520.104	519.597	539.376	555.558	1	0.986014	1.07857	1.07749	1.08605	1.16491	1.1954	1.21187	1.2794	1.30682
KLF3	1	3	4564.36	4668.93	4355.97	4238.29	4433.15	4184.08	4259.61	4389.52	4413.02	4813.27	1	1.02215	0.948059	0.92235	0.965374	0.911317	0.926121	0.956697	0.962559	1.04589
PTP4A1	1	0	703.74	763.423	688.491	694.742	689.081	691.577	719.448	710.715	691.524	699.961	1	1.08149	0.980109	0.987	0.974296	0.983289	1.02334	1.01616	0.987311	0.993111
STK17A	1	0	176.391	203.868	176.727	175.197	192.655	166.243	179.565	190.605	203.554	181.268	1	1.15577	1.00191	0.993229	1.0922	0.942466	1.01799	1.08058	1.15399	1.02765
DNMBP	1	0	252.813	279.062	248.305	280.26	272.432	272.255	281.298	274.004	290.408	295.417	1	1.12065	1.02834	1.15368	1.12487	1.10087	1.12893	1.11929	1.17421	1.22942
TRIM32	1	0	9937.1	9741.43	10040.9	9945.87	9923.4	9574.28	10014.8	10039.7	9663.57	10374.6	1	0.980891	1.00863	0.998863	0.997484	0.959826	1.0046	1.01264	0.972149	1.04127
FHL2	1	3	1256.61	1346.7	1240.51	1281.38	1258.12	1356.81	1432.68	1416.54	1515.93	1820.82	1	1.07092	0.989524	1.0193	1.0011	1.0795	1.14107	1.12778	1.20579	1.45145
IRF2BPL	1	3	10691.1	11304.7	10952.2	11006.8	11013.6	10580.4	10978.9	10852.3	10890.2	10959.2	1	1.05658	1.02281	1.02526	1.02546	0.984792	1.02199	1.01234	1.01543	1.02119
E2F7	1	3	1443.57	1461.99	1406.25	1348.38	1393.09	1305.3	1437.28	1413.08	1443.17	1526.76	1	1.01292	0.968013	0.933077	0.96617	0.903187	0.984421	0.978727	0.998811	1.05774
TNFRSF10A	1	3	6183.55	5793.9	5981.65	5857.87	5788.98	5886.1	5874.42	5886.28	5968.72	5924.42	1	0.93678	0.965307	0.946816	0.934736	0.952249	0.948849	0.950973	0.96402	0.956555
BLOC1S2	1	3	2817.82	2929.47	2801.56	2735.98	2861.22	2734.39	2875.55	2889.95	2947.09	3064.38	1	1.03928	0.993585	0.970252	1.01454	0.969636	1.01962	1.02534	1.04605	1.08626
PRKAB1	1	3	134.735	130.445	134.913	156.22	169.122	214.646	232.711	225.741	254.967	324.656	1	0.955762	1.00488	1.1579	1.26215	1.59828	1.74426	1.67354	1.88848	2.40442
XPC	1	3	42.9806	36.6957	40.7483	40.7756	33.17	37.1421	42.7346	38.9636	36.0651	35.1967	1	0.860213	0.943778	0.935887	0.760236	0.861385	1.00071	0.913265	0.832181	0.842231
TRAF4	1	3	1051.8	1133.75	1050.96	1038.55	1065.51	1127.65	1224.61	1156.48	1235.13	1285.82	1	1.08239	0.999681	0.987479	1.0121	1.07079	1.16593	1.10007	1.17484	1.22361
DCP1B	1	3	741.851	782.384	715.646	760.909	836.632	867.878	786.455	772.592	811.247	758.003	1	1.04885	0.961767	1.02296	1.12077	1.1668	1.05894	1.03764	1.0939	1.02422
SLC30A1	1	3	901.693	602.77	708.567	670.932	720.245	736.014	782.212	767.464	872.901	865.881	1	0.668172	0.78307	0.743319	0.797848	0.816879	0.866044	0.850355	0.967745	0.959481
EPHA2	1	3	106.687	112.188	100.549	99.8459	103.717	107.935	109.763	118.677	130.544	141.674	1	1.05077	0.943423	0.933453	0.973069	1.00683	1.02546	1.11165	1.22419	1.32894
AEN	1	3	1218.46	1350.82	1318.34	1329.98	1288.79	1290.69	1358.61	1342.61	1353.39	1276.1	1	1.10373	1.08604	1.09136	1.06067	1.06379	1.11861	1.10317	1.11482	1.04891
TNFAIP8	1	0	3171.37	3417.12	3079.37	3140.09	3225.67	2938.47	3145.89	3172	3140.15	3298.42	1	1.07309	0.973192	0.986869	1.01671	0.928008	0.987358	1.00003	0.992047	1.03356
RAP2B	1	3	4156.33	3859.14	4191.03	4236.11	4208.28	4263.16	4434.96	4329.75	4431.12	4660.81	1	0.928407	1.00858	1.01985	1.01251	1.02871	1.06785	1.04215	1.06619	1.12332
PHLDA3	1	3	408.525	395.68	427.219	403.893	418.076	451.777	456.896	460.027	476.256	524.775	1	0.968522	1.04616	0.989465	1.01911	1.10319	1.11821	1.12379	1.16406	1.28468
POLH	1	3	869.211	787.105	864.104	804.788	793.699	881.151	926.499	892.406	940.703	979.323	1	0.907385	0.998167	0.927455	0.913285	1.01364	1.06634	1.02878	1.08546	1.1255
TIGAR	1	3	1673.71	1802.76	1763.52	1785.41	1735.52	1818.92	1866.44	1881.54	1914.03	2142.62	1	1.07685	1.05334	1.06626	1.03622	1.0863	1.11458	1.12352	1.14285	1.27935
SESN2	1	3	1567.5	1649.04	1544.28	1580.53	1575.97	1545.2	1659.93	1663.17	1661.68	1736.32	1	1.05113	0.985003	1.00758	1.00419	0.984593	1.05841	1.05938	1.05834	1.10653
SESN1	1	3	76.9097	67.4363	67.1447	81.2741	64.3189	59.6805	72.9261	79.8442	73.4769	90.8338	1	0.876824	0.873033	1.05675	0.836291	0.775981	0.948204	1.03816	0.955366	1.18104
TNFRSF10C	1	3	459.619	449.035	550.901	767.353	1061.26	1505.24	1727.38	2103.58	2622.07	3526.33	1	0.96551	1.19168	1.66853	2.29955	3.27845	3.76238	4.60107	5.72301	7.79972
GDF15	1	3	318.415	297.186	308.122	317.435	287.321	308.939	347.542	314.465	320.092	331.167	1	0.956761	1.00413	1.04929	0.925472	0.960695	1.12944	1.03339	1.02701	1.07244
BBC3	1	3	103.778	93.4836	100.113	109.169	103.826	106.263	102.415	107.29	115.056	115.966	1	0.901812	0.963799	1.05341	0.997216	1.02582	0.990732	1.02838	1.10598	1.11607
FOSL1	1	3	303.429	318.505	311.037	306.222	308.901	313.861	299.614	289.314	300.108	310.089	1	1.08236	1.04257	0.994421	0.992025	0.989624	0.971157	0.962211	0.974632	0.971656
CDKN1A	1	3	250.123	264.009	237.356	246.923	253.409	261.149	252.194	269.458	271.981	294.886	1	1.05551	0.948957	0.987206	1.01314	1.04408	1.00828	1.0773	1.08739	1.17896
TMEM30A	2	3	1335.7	1394.63	1270.71	1245.1	1281.94	1210.87	1257.14	1277.34	1271.51	1326.3	1	1.04469	0.940412	0.923132	0.94847	0.895465	0.927739	0.948511	0.940099	0.983797
PRKAB2	2	0	3515.9	3245.24	3427.73	3352.18	3499.98	3306.37	3462.04	3583.45	3630.08	3980.55	1	0.919524	0.962646	0.942362	0.981378	0.925457	0.96928	1.01349	1.0225	1.11088
MGME1	2	0	2486.04	2906.77	2672	2716.61	2798.99	2833.99	2729.78	2754.61	2856.85	2958.71	1	1.17179	1.06955	1.09245	1.13297	1.14718	1.09559	1.11193	1.15819	1.191
FITM2	2	0	198.682	231.625	197.635	190.351	192.767	184.378	197.633	183.593	187.868	209.261	1	1.11185	1.00627	0.962372	0.980687	0.954195	1.01173	0.937536	0.991597	1.02809
EPHA4	2	0	242.333	257.671	231.448	253.36	257.713	261.167	281.459	290.724	318.975	374.891	1	1.06329	0.955082	1.0455	1.06347	1.07772	1.16146	1.19969	1.31627	1.54701
MRPL27	2	0	811.969	753.501	937.729	884.725	849.433	917.554	916.421	917.83	945.851	922.274	1	0.920877	1.16095	1.09286	1.07131	1.15373	1.11627	1.14708	1.19445	1.1241
NME1	2	0	700.329	750.35	712.316	699.606	704.923	710.632	691.007	722.6	724.398	702.71	1	1.07726	0.999776	0.987946	0.994683	0.996312	0.970751	1.0305	1.03914	0.999315
LYSMD3	2	0	225.382	222.065	221.163	223.752	217.125	231.359	244.086	231.714	245.343	238.141	1	0.986437	0.975335	0.977566	0.949022	1.01173	1.06281	1.0146	1.0729	1.04993
ITFG1	2	3	255.593	308.087	247.428	260.185	256.74	263.028	253.772	245.042	252.107	270.874	1	1.20538	0.968054	1.01797	1.00449	1.02909	0.992874	0.958721	0.986362	1.05978
PTPN3	2	0	584.769	605.085	571.512	604.918	609.703	678.44	730.085	704.195	734.05	730.294	1	1.00733	0.983164	1.03498	1.04747	1.16742	1.27263	1.21715	1.2752	1.26563
PPFIBP1	2	0	2471.06	2544.74	2555.19	2567.71	2599.04	2824.71	3111.03	3290.44	3617.2	4147.86	1	1.03623	1.03105	1.03971	1.0481	1.13805	1.25202	1.3261	1.45349	1.67067
TMEM168	2	0	872.918	842.298	861.968	819.04	824.097	782.826	827.096	796.996	812.394	808.989	1	0.961967	0.98715	0.93795	0.943581	0.895831	0.947556	0.913715	0.929835	0.926413
FA2H	2	0	712.892	767.989	719.825	754.789	749.174	784.301	852.805	827.573	881.537	973.587	1	1.08674	0.997424	1.03941	1.03398	1.08432	1.18619	1.14531	1.22935	1.35026
SPPL3	2	0	5860.11	5538.99	5887.11	5731.71	5795.19	5912.79	6033.46	5941.98	5915.44	6051.08	1	0.944158	1.00443	0.977967	0.988672	1.00866	1.02968	1.01383	1.00875	1.03221
SARS	2	0	318.511	316.46	293.442	288.201	277.863	280.78	303.791	297.256	294.223	338.062	1	0.994059	0.901836	0.896672	0.885631	0.870373	0.921333	0.916428	0.925896	1.0618
NMT2	2	0	722.943	746.183	685.204	699.642	660.48	675.012	700.079	726.858	722.875	698.663	1	1.04342	0.955841	0.98277	0.927643	0.952601	0.983457	1.02569	1.0024	0.976633
MGRN1	2	3	60058.2	59773.4	60252.1	60159.3	60907.5	60968.4	62416.7	61869.1	63309.9	63232.2	1	0.995297	1.00385	0.999379	1.01256	1.01452	1.039	1.02732	1.0524	1.0503
SLC7A5	2	0	166.644	163.26	194.841	194.834	214.02	294.332	327.09	360.13	406.578	422.966	1	0.979693	1.16921	1.16916	1.28429	1.76623	1.96281	2.16107	2.4398	2.53814
BTBD10	2	3	314.501	301.476	403.692	366.96	386.095	354.843	348.822	345.689	317.422	295.357	1	1.0469	1.29087	1.1837	1.283	1.15673	1.14235	1.1171	1.04069	0.959652
POLL	2	0	1381.47	1329.81	1501.07	1578.48	1642.01	1873.25	1916.79	2038.93	2250.85	2540.71	1	0.964446	1.09494	1.15214	1.19205	1.36146	1.3968	1.48391	1.63121	1.85376
ZSCAN21	2	0	1062.69	1033.91	1029.55	1005.41	997.636	1069.29	1025.35	1032.87	1039.71	1018.8	1	0.976774	0.96138	0.94749	0.939849	1.00933	0.972313	0.975018	0.973336	0.9625
RNF19A	2	0	762.577	791.616	753.582	773.261	769.918	780.195	767.592	791.3	801.7	873.296	1	1.05259	0.998745	1.01967	1.01718	1.04114	1.01527	1.03478	1.06557	1.16719
CEP250	2	0	3320.54	3382.95	3416.82	3493.09	3521.46	3742.07	3671.13	3775.24	3831.01	4155.61	1	1.02138	1.03557	1.06075	1.06598	1.13513	1.11237	1.14383	1.15743	1.25653
RAD51C	2	3	3824	3842.77	3843.38	3820.29	3863.12	3867.74	3958.07	3934.08	3991.06	4274.14	1	1.00286	1.01445	1.00327	1.0219	1.02336	1.03948	1.03712	1.05375	1.12835
CTTNBP2NL	2	0	6146.9	6380.39	5919.5	5950.67	6133.38	5861.89	6171.43	6118.55	6225.27	6410.24	1	1.03338	0.953429	0.957522	0.986791	0.94423	0.989245	0.986093	1.00419	1.02702
MARVELD2	2	3	173.921	139.406	158.453	162.313	167.25	164.24	177.717	180.43	177.876	195.594	1	0.801547	0.911058	0.933257	0.961639	0.944337	1.02182	1.03743	1.02274	1.12461
NCEH1	2	0	8721.74	9600.32	8917.44	9170.65	9337.24	8877.74	9118.34	9375.91	9189.06	9364.35	1	1.10193	1.02281	1.05061	1.06979	1.01689	1.04484	1.07571	1.05414	1.07073
CYTH1	2	0	3155.01	3057.45	3212.49	3196.15	3240.13	3284.42	3182.78	3254.78	3360.99	3283.79	1	0.981116	1.01054	1.00856	1.0149	1.03486	1.00464	1.02295	1.05591	1.03093
INPP5B	2	0	155.872	158.495	143.402	148.881	144.43	150.39	148.659	146.143	163.002	164.96	1	0.936575	0.868954	0.97417	0.892935	0.958211	0.994153	1.00127	1.09042	1.12067
TSPAN6	2	0	1945.23	1733.36	1980.37	1940.1	2006.86	2092.1	2111.25	2157.17	2204.25	2302.42	1	0.891415	1.01811	0.996565	1.02958	1.07403	1.08363	1.1111	1.13172	1.18252
HS6ST2	2	0	6269.18	6195.16	6353.33	6369.98	6448.49	6863.44	7457.53	7373.59	8066.13	9440.32	1	0.980444	1.01373	1.01922	1.02947	1.10374	1.18671	1.17597	1.28686	1.51308
FAM84B	2	0	1138.79	1175.56	1217.88	1300.21	1398.14	1460.92	1449.72	1511.92	1564.66	1617.71	1	1.03308	1.06905	1.1407	1.22616	1.28038	1.2712	1.32688	1.37297	1.4178
PDLIM1	2	0	434.024	556.951	411.463	418.03	392.603	396.061	412.65	404.117	413.595	416.639	1	1.35749	0.919734	0.947216	0.883638	0.885254	0.909891	0.917198	0.928825	0.947122
CAMK2G	2	0	212.486	192.161	274.834	334.292	408.108	459.056	487.159	503.711	587.925	641.976	1	0.883151	1.31334	1.62214	1.98954	2.26102	2.36198	2.46729	2.892	3.17193
PSD3	2	0	528.815	530.347	507.225	491.539	485.876	481.152	502.326	462.485	490.031	477.961	1	1.0029	0.959172	0.929511	0.918802	0.909869	0.949909	0.874568	0.926659	0.903834
CENPP	2	0	2840.03	3026.89	2740.5	2822.98	2948.36	2728.34	2733.09	2857.7	2937.75	3106.28	1	1.0678	0.962461	0.990271	1.03508	0.956765	0.956916	1.0014	1.03258	1.08658
RFX7	2	3	939.624	913.246	1550.83	1862.44	1950.79	2287.6	2488.21	2348.44	2812.84	3055.24	1	0.966681	1.64038	1.98139	2.06433	2.43315	2.62991	2.48152	2.9699	3.24485
MTA2	2	0	224.513	243.033	222.784	227.919	242.062	232.377	221.137	224.894	239.431	252.743	1	1.09971	1.00779	1.01682	1.09651	1.05691	0.991688	1.0111	1.08521	1.13702
MGST2	2	0	5164.48	5390.52	4990.66	5091.59	5196.51	4831.68	4793.3	5045.31	5057.99	4944.64	1	1.04558	0.962232	0.974664	0.99644	0.930808	0.921531	0.968943	0.973852	0.944907
EPHB4	2	3	111.512	83.7761	127.292	141.603	181.596	267.981	252.355	282.404	344.026	328.666	1	0.751274	1.14151	1.26985	1.62849	2.40316	2.26303	2.5325	3.0851	2.94736
LMNA	2	3	20919	21936.4	19487.2	19982	20584.3	18401	19053.6	20267.3	19687.2	21413.3	1	1.05183	0.931936	0.953706	0.981561	0.875905	0.90933	0.9679	0.940922	1.01765
SRC	2	0	352.21	395.084	309.639	336.736	303.782	317.142	327.782	309.231	317.401	306.534	1	1.11507	0.883206	0.96152	0.867087	0.905363	0.935203	0.874946	0.908305	0.870456
TUBB6	2	0	52.6049	54.9267	58.0687	59.9243	50.3346	55.2511	61.9119	65.4217	71.9748	85.946	1	1.04574	1.10742	1.13928	0.963901	1.05221	1.17717	1.25085	1.36532	1.64475
SYT1	2	3	159.052	92.2581	88.4567	86.0271	87.838	101.087	111.759	78.1021	94.7689	86.367	1	0.688577	0.767643	0.742623	0.64507	0.816839	0.792941	0.72826	0.883814	0.675545
CUEDC1	2	0	4912.12	4986.68	4890.69	4953.55	4976.82	4942.85	5155.93	5146.49	5494.24	5872.48	1	1.02208	0.995289	1.00738	1.01359	1.00947	1.04975	1.04785	1.12072	1.19439
SRA1	2	0	185.142	206.159	167.26	157.631	151.469	177.893	171.033	176.671	171.104	176.937	1	1.11352	0.903412	0.851404	0.818125	0.960846	0.923792	0.954247	0.924176	0.955684
NR3C1	2	0	2230.51	2161.11	2227.41	2090.5	2132.39	2082.12	2084.92	2042.77	2066.74	2027.94	1	0.975995	0.980139	0.929877	0.952661	0.931036	0.917971	0.91086	0.921284	0.90464
CDC42SE1	2	0	1551.43	1608.84	1567.65	1630.95	1642.16	1813.7	1951.03	2052.35	2128.06	2543.47	1	1.03974	1.00842	1.04617	1.0577	1.17104	1.2574	1.3189	1.37583	1.64215
DSP	2	0	476.572	443.569	467.354	489.719	490.183	472.863	470.96	481.216	479.903	470.859	1	0.946693	0.948026	0.980582	0.994502	0.933817	0.960997	0.989398	0.95634	0.946722
ACYP2	2	0	4836.18	4656.07	5161.85	5268.78	5326.56	5443.96	5576.59	5675.17	5790.82	5880	1	0.964515	1.07258	1.09633	1.10687	1.1323	1.15601	1.17711	1.20371	1.22285
PLXNB2	2	3	1656.45	1441.3	1815.76	1756.21	1813.1	1970.99	1940.88	1983.23	2173.58	2331	1	0.869603	1.09497	1.0649	1.09205	1.19337	1.17034	1.19955	1.31361	1.40935
HOXC13	2	3	1101.22	867.483	1250.57	1165.24	1199.15	1285.24	1233.52	1197.5	1258.39	1170.34	1	0.791448	1.13325	1.05761	1.08698	1.16576	1.11919	1.08468	1.1408	1.064
SDC4	2	3	1448.65	1468.16	1456.11	1474.31	1455.54	1546.61	1588.79	1612.7	1762.47	1991.76	1	1.01365	1.00714	1.0208	1.00566	1.06874	1.10062	1.11555	1.21778	1.37819
AMZ2	2	3	259.979	268.565	239.834	240.593	235.549	256.864	276.146	262.585	279.115	327.927	1	1.05674	0.918708	0.937307	0.89233	0.985554	1.05095	1.01442	1.06696	1.26348
RBM38	2	0	317.59	338.944	332.326	350.09	348.482	362.267	384.887	385.08	405.527	421.611	1	1.05895	1.04828	1.10361	1.0836	1.11935	1.1765	1.18552	1.22892	1.30024
FAT1	2	0	669.758	583.612	631.832	589.807	580.365	617.743	682.324	648.319	650.598	672.303	1	0.87126	0.943517	0.880545	0.866377	0.922229	1.01898	0.967965	0.971201	1.00366
PHPT1	2	0	221.564	187.23	210.725	224.967	218.237	238.119	246.213	263.785	269.563	303.175	1	0.851474	0.988516	1.02799	1.00302	1.07614	1.11624	1.21095	1.2501	1.39804
PERP	2	3	75121.9	70757.8	79626.8	75835	74238.8	77768.4	81665.2	77016.4	77353.2	76146.1	1	0.941014	1.06027	1.01207	0.991022	1.0369	1.08727	1.02712	1.03207	1.01766
KDM4B	2	3	2439.57	2307.49	2275.78	2340.18	2372.79	2206.78	2459.44	2302.99	2391.39	2413.19	1	0.947938	0.922624	0.943673	0.962189	0.895577	0.985927	0.934759	0.971892	0.973252
SCRIB	2	3	208.46	112.108	286.668	249.6	265.96	302.122	273.858	267.569	302.24	252.118	1	0.507409	1.36511	1.17715	1.24369	1.42436	1.31763	1.25463	1.40559	1.18247
RBMS1	2	0	86.3122	82.0706	95.307	96.0899	97.1243	89.2984	90.2406	94.0691	95.0179	96.4576	1	0.911557	1.16858	1.09065	1.19393	1.08475	1.08029	1.15814	1.14707	1.17935
FBXO22	2	3	5300.04	4799.83	5759.96	5487.03	5398.48	5748.33	5870.51	5742.9	6085.17	5982.75	1	0.900573	1.0733	1.03574	1.01977	1.09238	1.0995	1.07917	1.14669	1.12802
ASCC3	2	0	165.593	143.188	164.525	163.875	151.892	145.037	163.744	160.777	164.819	161.325	1	0.935413	1.00214	0.97308	0.996511	0.948808	0.956974	0.980606	1.06005	0.988765
CSNK1G1	2	0	3200.86	3346.21	3285.66	3230.31	3156.8	3264.24	3177.74	3124.19	3189.03	3247.54	1	1.04511	1.02592	1.00699	0.985817	1.01863	0.990572	0.975735	0.995795	1.01406
EPHB3	2	3	848.299	678.439	785.683	795.452	746.011	831.621	834.261	835.069	856.344	870.958	1	0.813776	0.945035	0.962618	0.900708	0.995608	1.00265	1.01186	1.03334	1.04717
ZFP90	2	0	634.938	1042.3	699.156	640.22	610.75	624.954	638.088	606.987	599.013	765.479	1	1.60216	1.11419	1.01258	0.966624	0.985895	1.01215	0.965038	0.946977	1.22101
NTPCR	2	0	603.206	650.838	749.162	926.731	1284.6	2116.91	2293.57	3062.95	4403.45	5758.38	1	1.07085	1.23382	1.53417	2.12404	3.52557	3.83414	5.13529	7.34697	9.62941
LIMK2	2	0	57.0522	59.1745	70.394	68.181	66.4425	67.6083	71.2811	76.6222	73.5927	80.0222	1	1.04922	1.19133	1.1586	1.1638	1.16208	1.20902	1.32739	1.29379	1.35759
CAPN2	2	0	4962.06	4604.91	4932.67	4933.07	4829.59	4988.79	5048.11	5008.02	4988.52	5337.35	1	0.929137	0.993655	0.999375	0.976043	1.00683	1.01947	1.01138	1.00543	1.08003
ATXN3	2	0	301.096	274.595	323.27	320.682	328.394	339.693	320.339	356.935	386.95	380.628	1	0.898705	1.07551	1.05423	1.0876	1.12316	1.05373	1.17996	1.282	1.26312
ST6GALNAC2	2	0	207.175	199.795	199.395	198.943	201.163	206.353	202.64	202.143	209.832	208.308	1	0.960774	0.939567	0.930483	0.957853	0.986143	0.967011	0.964574	0.985872	0.979602
PALLD	2	3	1122.46	1027.79	1003.18	984.578	1000.07	991.05	1018.82	999.287	1048.29	1064.11	1	0.914061	0.904735	0.885913	0.900475	0.887252	0.921682	0.898678	0.951278	0.965704
CERS5	2	0	1704.07	1263.85	1575.77	1352.74	1407.87	1332.3	1527.62	1412.5	1473.07	1505.26	1	0.742519	0.903523	0.784499	0.817542	0.775368	0.87448	0.826094	0.861668	0.874816
BCL2L1	2	3	261.361	248.364	277.579	253.147	275.235	275.233	257.492	250.058	274.644	231.131	1	0.961272	1.0617	0.975759	1.03399	1.03994	0.989082	0.959931	1.0333	0.889019
HSPA4L	2	3	28.9428	30.2665	27.6331	29.3848	34.1612	40.3342	44.1138	45.6489	43.9292	61.7865	1	1.04663	0.963917	1.0252	1.21514	1.40294	1.57084	1.62391	1.55279	2.18742
PTPRU	2	0	5120.34	5433.97	5174.98	5248.23	5288.36	5263.53	5303.38	5369.57	5340.73	5510.55	1	1.06132	1.01061	1.02542	1.03302	1.02842	1.036	1.04856	1.04321	1.0765
TMC7	2	0	2501.55	2488.29	2627.08	2573.08	2612.47	2708.87	2677.35	2667.24	2737.18	2708.81	1	0.996314	1.05189	1.03017	1.04543	1.0865	1.07017	1.06738	1.09447	1.08542
MRI1	2	0	2241.62	2396.91	2111.93	2114.97	2184.28	2101.28	2118	2166.4	2185.61	2263.73	1	1.07261	0.937416	0.940296	0.968511	0.93112	0.942166	0.960669	0.971284	1.0034
TCP11L1	2	0	1621.79	1423.97	1643.93	1623.72	1645.99	1674.66	1701.82	1708.84	1692.85	1686.37	1	0.877955	1.01336	1.00019	1.01375	1.03197	1.04856	1.0538	1.04292	1.03844
ANXA1	2	0	9401.54	9123.29	9486.02	9447.69	9454.32	9885.98	9775.9	9869.93	10189.9	10168.2	1	0.970484	1.004	1.00023	1.0014	1.04781	1.03513	1.04364	1.0782	1.08278
BAX	2	0	2504.35	2330.75	2496	2499.4	2464.92	2542.42	2601.38	2573.75	2671.25	2800.76	1	0.9316	0.995416	0.997721	0.983883	1.01731	1.03751	1.02677	1.06477	1.11909
RGS12	2	0	1977.94	2046.91	1916.02	1959.65	1935.66	1798.67	1860.14	1840.4	1839.59	1850.24	1	1.03094	0.965359	0.988228	0.974242	0.907587	0.940739	0.927878	0.927591	0.928699
CASZ1	2	3	234.764	240.395	226.963	254.31	261.549	286.044	285.146	316.369	353.16	369.788	1	1.02489	0.970059	1.09034	1.11787	1.22169	1.22	1.34875	1.50802	1.58055
MICALL1	2	0	5534.74	5657.97	4895.1	5063.8	5129.28	4580.27	4808.98	5026.39	5020.31	5555.34	1	1.01627	0.882871	0.910926	0.910154	0.818564	0.862018	0.902393	0.904153	0.97204
RABGGTA	2	0	3003.94	3197.88	2894.48	2986.66	2913.72	2782.82	2857.51	2860.65	2842.48	2891.32	1	1.06357	0.963439	0.99432	0.971809	0.927135	0.951165	0.951795	0.946972	0.964928
CDC42BPG	2	0	100.284	99.965	100.814	104.158	90.5221	94.3402	105.765	100.622	93.6531	101.438	1	0.996819	1.00528	1.03863	0.902657	0.94073	1.05465	1.00337	0.933879	1.01151
ISCU	2	3	2702.69	2871.04	2636.09	2638.55	2677.58	2742.67	2975.29	2748.08	2832.46	2908.36	1	1.06068	0.973576	0.97439	0.989341	1.0121	1.0964	1.01473	1.04724	1.07409
RPS27L	2	0	2517.59	2384.51	2523.92	2522.56	2493.75	2579.53	2693.74	2583.32	2572.78	2735.38	1	0.947533	1.00153	1.00135	0.98901	1.02489	1.06933	1.02502	1.02255	1.08455
EPS8L2	2	0	1641.84	1830.59	1624	1661.2	1751.46	1791.27	1808.26	1849.1	1941.27	2022.87	1	1.11604	0.986836	1.01011	1.06476	1.08926	1.09914	1.12409	1.18098	1.22888
ITGA3	2	3	177.472	163.249	161.107	166.838	178.676	172.366	156.555	156.45	182.8	166.265	1	0.918533	0.903653	0.938143	1.00266	0.966875	0.877367	0.880854	1.02408	0.933653
MAST4	2	0	184.745	174.174	189.866	172.126	192.062	200.299	168.837	174.04	178.261	188.649	1	0.942783	1.02772	0.931695	1.03961	1.0842	0.913895	0.942059	0.964902	1.02114
CCDC90B	2	0	23178.7	21720.2	23386.8	23620.1	24452.7	25658.7	24907.9	26226.4	26979.4	27126.2	1	0.937984	1.01097	1.02267	1.0559	1.11298	1.07921	1.13422	1.16678	1.17207
HSPG2	2	0	2525.29	2568.04	2661.29	2595.41	2645.52	2722.51	2701.29	2717.59	2798.87	2809.27	1	1.01387	1.0426	1.02776	1.05276	1.08067	1.0569	1.0784	1.1097	1.11325
STEAP3	2	3	8542.87	8662.08	9027.68	8773.12	9170.49	8891.03	9000.66	9086.13	9423.8	8901.54	1	1.01343	1.05045	1.02394	1.06919	1.03724	1.04794	1.06139	1.10074	1.036
SFN	2	0	38.5068	29.7752	43.4812	41.0704	38.5033	40.7559	48.4439	41.6007	47.887	51.3546	1	0.773327	1.1475	1.07779	0.961729	1.09262	1.29547	1.09158	1.25247	1.36233
KCNN4	2	3	264.816	227.347	311.27	326.684	390.592	499.442	511.432	531.898	592.977	605.229	1	0.85923	1.1639	1.21889	1.45721	1.85997	1.89794	1.97312	2.20126	2.24874
NINJ1	2	3	1006.57	926.921	896.692	906.219	885.201	849.546	923.964	928.637	914.956	965.629	1	0.925871	0.873991	0.890437	0.868394	0.847068	0.904906	0.924842	0.91026	0.932226
MKNK2	2	3	1709.7	1807.98	1766.32	1764.79	1778.75	1882.67	1917.29	1991.23	2086.59	2329.09	1	1.05874	1.03388	1.03372	1.04204	1.10242	1.12261	1.16622	1.22142	1.36654
DNAJB2	2	0	1269.31	1177.64	1293.5	1293.14	1332.27	1425.83	1382.8	1394.01	1433.67	1482.08	1	0.915194	1.02403	1.02149	1.04678	1.12122	1.09443	1.10018	1.12812	1.16899
CMBL	2	0	55.9538	58.5535	55.736	57.5011	57.7504	57.8343	61.7293	62.498	60.1729	69.77	1	1.05569	0.968543	1.02199	1.03328	1.02507	1.10122	1.12093	1.09245	1.22908
SYTL1	2	3	4462.79	4245.63	4599.74	4663.77	4651.89	5134.54	5256.13	5493.19	5907.29	6376.85	1	0.951626	1.03078	1.04516	1.04268	1.15107	1.17817	1.23111	1.32392	1.42979
GRHL3	2	3	7430.5	7621.92	7003.07	6913.94	7045.06	6697.26	6730.28	6963.45	6994	7369.29	1	1.02181	0.939195	0.930717	0.946543	0.900629	0.904689	0.937758	0.942161	0.988231
TRIM29	2	0	109.067	142.293	121.868	128.948	129.918	158.243	155.595	153.982	158.889	191.451	1	1.30463	1.11737	1.18228	1.19117	1.45087	1.4266	1.41181	1.45679	1.75535
RRM2B	2	3	134.694	138.783	155.911	136.233	143.83	155.794	138.56	143.007	156.985	131.734	1	0.943754	1.09735	0.978463	1.00175	1.0895	0.994593	1.00342	1.09442	0.934613
PI4K2A	2	3	3273.02	3113.43	3224.33	3200.73	3179.43	3341.24	3338.08	3247.86	3325.01	3342.91	1	0.95072	0.985824	0.978408	0.972869	1.02027	1.02029	0.992788	1.01713	1.0208
ZNF337	2	3	18448.1	18570	19436	19666.3	19813.1	20709.3	20652.4	20692.6	21045.9	21025.9	1	1.00617	1.05606	1.07002	1.07738	1.12734	1.12414	1.12476	1.14471	1.14507
DDB2	2	3	1882.49	1893.95	1853.62	1829.45	1852.27	1809.06	1797.98	1812.68	1795.91	1759.54	1	1.00627	0.984582	0.969384	0.982955	0.95272	0.955709	0.965087	0.955158	0.930547
SLC12A4	2	3	2191.91	2393.9	2192	2260.57	2388.47	2321.63	2416.32	2669.45	2757.16	2826.07	1	1.09215	1.00003	1.03132	1.08966	1.05917	1.10237	1.21785	1.25787	1.2893
ARVCF	2	3	475.352	472.277	462.976	453.167	457.004	438.264	478.857	457.047	465.012	483.146	1	0.987673	0.978778	0.960314	0.959949	0.921431	1.02224	0.967808	0.971759	1.02193
RIN1	2	3	65.6354	63.824	61.1548	61.304	56.1435	62.4855	61.1868	68.0295	58.4977	63.7554	1	1.03584	0.926963	0.921099	0.898962	0.948553	0.943371	1.05089	0.900264	0.993366
IKBIP	2	3	2505.35	2414.28	2518.8	2507.52	2478.95	2584.78	2697.76	2628.31	2639	2744.79	1	0.966969	1.01037	1.0053	0.994843	1.03782	1.08054	1.04829	1.05249	1.10384
ZMAT3	2	3	765.11	803.746	750.965	745.005	782.939	838.469	804.818	816.029	819.66	838.695	1	1.0442	0.977437	0.970123	1.01936	1.0958	1.05013	1.06301	1.06514	1.09273
DGKA	2	3	142.278	149.735	131.657	145.242	150.631	135.308	154.658	153.588	156.558	153.465	1	1.00672	0.941417	1.06028	1.06906	1.00933	1.11379	1.11169	1.13148	1.01257
ACTA2	2	0	110.086	101.809	120.051	122.387	122.622	140.506	138.128	134.701	159.025	156.666	1	0.960407	1.08274	1.13821	1.12971	1.29392	1.27854	1.23956	1.45945	1.48521
FDXR	2	3	132.555	108.03	130.769	142.395	135.675	142.407	129.811	128.766	132.162	143.331	1	0.897765	0.951265	1.02802	0.972713	1.08008	0.917039	0.95076	0.985314	1.07437
ALDH1A3	2	0	1861.5	2047.67	1753.95	1802.54	1867.08	1731.36	1773.58	1817.64	1882.99	2014.66	1	1.08858	0.927714	0.949119	0.972282	0.912524	0.936387	0.954292	0.992284	1.05039
MDM2	2	3	987.108	961.18	1012.87	961.883	951.621	1049.85	1052.72	1103.16	1145.67	1183.39	1	0.975002	1.01638	0.970169	0.940981	1.04103	1.04702	1.10673	1.15147	1.18336
RTN4RL1	3	0	2724.47	2832.98	2717.88	2770.88	2772.17	3068.46	3190.7	3278.92	3402.66	3860.61	1	1.04115	0.997364	1.01681	1.01717	1.12771	1.1715	1.20316	1.25011	1.41538
PPM1H	3	0	964.498	1079.64	1025.24	1042.54	1038.34	1002.97	1086.47	1061.81	1061.59	1108.57	1	1.13366	1.06956	1.08679	1.08786	1.04823	1.1296	1.10487	1.11216	1.15207
SLC48A1	3	0	532.993	543.17	572.238	571.566	596.534	627.614	594.759	622.466	664.383	671.181	1	1.03893	1.04166	1.05642	1.07578	1.12522	1.09329	1.14229	1.1946	1.23225
TOB1	3	0	1176.04	1086.36	1173.21	1174.21	1140.64	1145.79	1167.52	1182.69	1253.72	1270.96	1	0.923281	0.997804	0.997843	0.968965	0.973037	0.993418	1.00532	1.06597	1.08072
ARPC2	3	0	314.447	325.754	314.776	323.075	312.794	333.59	348.018	340.613	355.558	374.045	1	1.03569	1.00094	1.02817	0.996635	1.06076	1.10605	1.08364	1.12971	1.18812
MPRIP	3	0	66.0437	81.0403	60.3166	56.0365	56.6088	59.7297	65.9197	55.4004	52.2356	55.531	1	1.20843	0.932884	0.862059	0.853745	0.907868	0.984715	0.856878	0.813195	0.853793
GPHN	3	0	4421.32	5045.5	4404.89	4837.94	4699.59	4557	4467.18	4659.2	4494.24	4810.1	1	1.14245	1.007	1.10509	1.06982	1.03765	1.01558	1.06045	1.02387	1.09575
CPSF4	3	3	1157.59	1215.8	1155.14	1219	1148	1186.91	1237.62	1230.42	1199.4	1338.1	1	1.05413	1.03027	1.0765	1.01895	1.04481	1.10022	1.09065	1.06694	1.18806
TKT	3	0	402.18	447.071	390.97	404.458	399.891	424.79	504.402	523.675	547.721	636.349	1	1.07106	0.95334	1.00464	0.986213	1.05397	1.25698	1.29583	1.37176	1.60288
PWWP2B	3	0	57.6204	53.6554	52.6325	49.5888	53.6068	55.4184	56.6504	57.0869	60.9013	71.7412	1	0.931188	0.913435	0.860613	0.930344	0.961784	0.983166	0.990742	1.05694	1.24507
TFAP2C	3	0	114.034	118.152	121.942	116.166	103.936	110.268	102.634	113.16	110.563	117.109	1	1.03611	1.06935	1.0187	0.911447	0.966975	0.90003	0.992336	0.969562	1.02697
SEC31A	3	0	7539.11	8127.46	7241.3	7276.76	7230.31	7060.14	6896.8	6991.39	6975.39	6989.22	1	1.0783	0.959212	0.964162	0.95774	0.935652	0.913519	0.925904	0.924354	0.925717
CRADD	3	0	5343.16	5329.56	5405.25	5446.28	5436.25	5333.9	5358.52	5506.29	5491	5584.36	1	0.99719	1.01259	1.01905	1.01921	0.999534	1.00222	1.03147	1.02995	1.04629
CELSR2	3	0	1993.16	2246.25	1899.77	1950.82	2063.46	2033.54	2407.15	2480.22	2773.78	3370.37	1	1.12672	0.951149	0.97577	1.03089	1.01709	1.2035	1.24128	1.38752	1.67777
ZMIZ1	3	0	152.121	153.966	149.457	146.559	145.616	151.467	145.43	155.365	160.192	144.905	1	1.0118	0.981932	0.963955	0.956962	0.99684	0.955636	1.02191	1.05333	0.953075
CTSL	3	3	3085.73	1969.07	2565.76	2231.28	1894.07	1970.19	2639.08	2219.61	2042.86	2018.41	1	0.642813	0.809873	0.722925	0.628907	0.649537	0.835614	0.723944	0.674154	0.665533
ELF3	3	0	15987.9	9555.02	12616.3	10447.3	11318.7	10790.1	12410.7	10760.8	11137.9	11274.9	1	0.596926	0.777433	0.649941	0.704261	0.672835	0.767369	0.671268	0.693587	0.699688
PCMTD1	3	0	278.678	323.827	270.088	284.639	284.25	273.443	268.351	273.454	275.983	276.306	1	1.12819	0.979496	0.990461	1.00882	0.963064	0.950064	0.980757	0.950844	0.987322
PPL	3	0	8615.4	8808.76	8254.36	8492.82	8636.07	7834.88	8307.28	8464.81	8375.03	8655.63	1	1.02818	0.95451	0.980983	0.997887	0.901973	0.957988	0.98055	0.972466	0.995668
GAB1	3	0	457.148	513.309	435.521	435.503	439.061	425.731	440.662	435.745	436.124	448.936	1	1.12422	0.954634	0.954999	0.960997	0.933303	0.966721	0.957387	0.95627	0.984516
TCF12	3	0	10493.8	10507.2	10611.9	10628.1	10835.2	11253.5	11097.1	11262.2	11653.8	12184.2	1	1.001	1.01153	1.01394	1.03282	1.07349	1.05803	1.0738	1.11078	1.16213
MAD1L1	3	0	1400.83	1246.6	1190.3	1196.74	1296.41	1508.94	1405.3	1570.18	1672.42	1690.3	1	0.880402	0.855096	0.85895	0.918691	1.0674	1.00653	1.12156	1.18743	1.20531
IGBP1	3	0	13080.7	14086.2	13109.6	13450.7	13461.5	13120.1	13484.2	13276.9	13200.4	12458.2	1	1.07693	1.00066	1.02457	1.0264	1.00028	1.02755	1.01212	1.00536	0.948861
LRPAP1	3	0	16775.4	17037	17251.7	16985.7	17035.9	17331.3	17297.2	17290.4	17545.2	16647.9	1	1.01363	1.02794	1.01177	1.01496	1.0325	1.03027	1.02994	1.04489	0.991406
PCNP	3	0	46.5337	55.1623	52.1537	56.4392	75.3826	82.4119	80.8997	92.7059	106.686	116.788	1	1.21448	1.1879	1.27366	1.65312	1.96655	1.94303	2.2605	2.54242	2.77943
PANK2	3	0	228.658	235.616	234.993	285.953	322.915	362.693	384.097	428.158	476.122	559.639	1	0.997189	0.990766	1.16808	1.34156	1.4708	1.53334	1.70542	1.92796	2.16382
CHMP3	3	0	15372.6	12440.4	14498.4	12321.9	13032.8	12630.2	14957.4	13036.7	13373.2	13893.5	1	0.808315	0.923032	0.796385	0.841325	0.814403	0.954411	0.842573	0.864428	0.892878
DHRS7	3	0	268.77	288.422	273.667	266.81	263.733	282.927	298.159	280.61	299.026	351.919	1	1.07855	1.01972	0.995564	0.978872	1.05462	1.11764	1.04921	1.11183	1.31829
MINK1	3	0	961.527	868.099	1065.28	1262.56	1376.59	1690.26	1643.81	1768.78	1923.83	2108.88	1	0.888874	1.10774	1.30264	1.42711	1.75264	1.71349	1.85583	2.00147	2.21053
ARHGEF10L	3	0	155.124	159.219	154.895	149.331	143.439	146.971	160.134	151.748	144.256	145.803	1	1.0264	0.998525	0.962656	0.924674	0.947443	1.0323	0.978237	0.92994	0.939914
SPATS2L	3	0	4422.08	4289.65	4168.3	4140.65	4127.14	4310.17	4485.63	4360.96	4357.08	4634.02	1	0.969055	0.94323	0.937049	0.933907	0.975992	1.01366	0.987605	0.985663	1.04858
PNPO	3	0	2093.71	2222.57	2092.08	2128.47	2228.45	2174.75	2221.36	2167.58	2247.53	2255.44	1	1.06281	0.999904	1.0178	1.06179	1.03948	1.06087	1.03649	1.07668	1.07851
RND3	3	0	38.5916	36.5292	39.4584	36.1746	32.7194	36.6502	37.1471	36.807	42.7384	40.4764	1	0.973556	1.04088	0.939245	0.85393	0.973977	0.97214	0.954031	1.12512	1.05693
GOLGB1	3	0	1257.33	1027.88	1121.5	1041.3	1022.41	1057.61	1117.55	1101.48	1132.02	1107.83	1	0.814988	0.87969	0.823945	0.807202	0.835866	0.879513	0.87389	0.896073	0.8744
KRT19	3	0	570.09	620.13	567.247	568.876	586.503	592.579	556.725	582.715	576.314	610.221	1	1.10146	0.969697	0.986308	1.02264	1.03263	0.963598	1.00503	0.993012	1.05575
MID1IP1	3	0	60.1947	66.2258	78.1236	74.628	64.5096	77.4836	77.6348	72.3093	69.2897	73.7506	1	1.10019	1.29785	1.23978	1.07168	1.28722	1.28973	1.20126	1.15109	1.2252
CCNK	3	3	1097.36	1005.73	1056.67	1092.5	1071.91	1157.36	1260.24	1272.3	1321.41	1433.79	1	0.917339	0.966825	1.00066	0.982887	1.05793	1.147	1.162	1.20747	1.32021
HECTD4	3	0	49.5504	53.8418	45.2617	46.3119	55.1619	60.3704	58.0156	72.32	66.8711	78.8308	1	1.08661	0.913448	0.934644	1.11325	1.21837	1.17084	1.45952	1.34956	1.59092
S100A10	3	0	402.586	363.196	424.208	393.418	389.865	437.669	410.908	416.514	460.977	495.267	1	0.910589	1.04797	0.982671	0.961932	1.09254	1.01836	1.02448	1.12402	1.22844
FAM129B	3	0	1472.39	1586.69	1490.49	1474	1488.95	1519.45	1576.16	1580.62	1631.08	1729.27	1	1.06838	1.00339	0.997885	0.998592	1.02791	1.06299	1.06161	1.09529	1.16002
SASH1	3	0	251.396	286.385	248.932	248.854	234.276	233.251	229.695	222.646	232.204	237.423	1	1.13944	0.989771	0.989867	0.932024	0.928665	0.914126	0.88584	0.923708	0.945302
DENND2D	3	0	82.3818	80.0772	88.3693	81.5871	83.3809	81.1501	97.1004	89.5196	96.4922	102.013	1	0.994968	1.05986	0.985417	0.993207	0.96539	1.16138	1.0797	1.14871	1.26412
ARID3A	3	0	3138.83	2760.01	3281.72	3211.87	3080.42	3093.19	3088.09	3072.83	3095.27	3088.43	1	0.880418	1.0426	1.02277	0.975184	0.978071	0.982657	0.977797	0.984142	0.977966
UBE2H	3	0	2422.63	2477.6	2240.76	2328.11	2428.42	2494.1	2762.39	2835.45	3077.26	3605.89	1	1.02439	0.921117	0.957775	0.997177	1.02815	1.13722	1.16159	1.26421	1.47859
RPS19	3	0	48927.7	46194.4	47358.1	47612.3	49120	49941.7	48849.9	51009.3	50980.9	51826.4	1	0.944236	0.966681	0.973043	1.00208	1.02264	0.998389	1.04309	1.04006	1.06021
PLCD3	3	3	116.581	111.332	116.615	113.772	116.597	122.998	127.947	120.957	123.831	116.398	1	0.918402	1.09918	0.980601	1.02739	1.06687	1.14726	1.07818	1.11207	1.01492
SEPT9	3	0	403.15	445.367	369.445	390.947	350.88	371.365	394.549	391.153	362.518	403.353	1	1.03885	0.969492	0.982548	0.952898	0.934299	0.9753	1.01113	0.946195	1.02957
EPHX1	3	0	802.025	754.897	834.108	844.101	833.031	902.123	916.329	966.654	1018.02	1055.04	1	0.949584	1.03887	1.05701	1.0492	1.13474	1.14251	1.20512	1.27988	1.32755
NDRG1	3	0	84.2469	80.9819	88.9135	85.4267	86.2924	88.083	103.327	97.4509	107.655	96.1108	1	0.957211	1.05671	1.01233	1.02595	1.04578	1.22786	1.15841	1.2797	1.14144
LRP5	3	0	623.049	575.222	640.095	618.176	644.927	693.805	729.045	756.945	797.338	866.326	1	0.924543	1.03223	1.00875	1.02797	1.12459	1.17557	1.22974	1.26339	1.38035
BAIAP2L1	3	0	9.78013	9.75615	12.5599	11.7546	14.3737	20.2962	21.8135	19.8779	27.0877	28.3065	1	1.33152	1.70326	1.67519	2.20843	2.77377	3.48871	3.15437	4.32672	4.28445
CASK	3	0	464.374	376.569	507.511	380.459	368.691	386.77	386.07	407.158	422.975	395.964	1	0.820012	1.08846	0.817841	0.790455	0.835354	0.822647	0.882905	0.914687	0.8571
MOV10	3	0	422.39	469.822	457.618	465.776	479.334	542.796	571.901	578.186	649.932	696.851	1	1.1	1.07482	1.09549	1.11678	1.25345	1.35201	1.36872	1.5066	1.60544
RHOC	3	0	52.4617	44.1063	44.563	41.0088	45.2623	46.4019	49.8758	45.9991	48.4366	35.2884	1	0.840734	0.84944	0.781692	0.86277	0.884492	0.95071	0.876813	0.923277	0.672651
S100A11	3	0	1301.36	1290.15	1270.14	1308.07	1343.42	1339.84	1387.34	1412.14	1453.55	1446.33	1	1.00365	0.988149	1.02282	1.0486	1.04181	1.07364	1.0976	1.13858	1.12699
RHOD	3	0	114.015	113.118	108.836	109.115	110.957	116.463	119.259	121.533	117.829	127.128	1	0.982082	0.9483	0.952926	0.974057	1.0284	1.03877	1.06221	1.02715	1.1116
PLXNB1	3	0	219.814	217.903	203.833	214.277	203.414	211.922	224.334	225.376	216.473	261.96	1	1.04695	0.960027	1.04101	0.970883	1.011	1.05444	1.09062	1.06939	1.23482
GBE1	3	0	724.856	580.64	658.756	612.8	588.104	599.726	640.995	581.324	588.992	554.687	1	0.800063	0.893543	0.829077	0.79983	0.813384	0.869687	0.788411	0.799734	0.749812
OCIAD2	3	0	1990.78	1704.27	1860.7	1714.36	1703.4	1660.75	1780.29	1670.62	1678.71	1732.8	1	0.850179	0.904535	0.851699	0.846401	0.826182	0.872451	0.834776	0.834999	0.852482
ARFGAP3	3	0	3129.41	2964.18	3083.02	3155.02	3243.76	3526.02	3666.87	3704.45	3896.24	4218.34	1	0.940625	0.981115	1.00663	1.03666	1.12572	1.17367	1.18237	1.23963	1.34973
BCAS1	3	0	73.1542	76.7704	64.2956	73.7694	67.7895	66.5911	88.545	78.7016	93.8034	108.605	1	1.04943	0.878905	1.00841	0.926665	0.910284	1.21039	1.07583	1.28227	1.4846
TSPAN1	3	0	18.3056	16.7541	16.5312	17.7348	23.9501	21.252	23.0965	30.9788	35.2746	41.2125	1	0.915248	0.903069	0.968819	1.30835	1.16096	1.26172	1.69232	1.92699	2.25137
GSN	3	0	1289.7	1210.36	1271.29	1267.99	1294.64	1323.95	1289.84	1331.92	1302.21	1292.36	1	0.946055	0.986792	0.99011	1.00405	1.03465	0.995914	1.03256	1.00795	1.00528
PTK7	3	0	113.914	98.4267	120.76	115.169	123.138	153.212	167.452	179.993	203.079	213.184	1	0.825693	1.07756	1.10691	1.23685	1.5389	1.60746	1.81784	2.05097	2.24821
RASAL1	3	0	70.6082	54.7643	70.5011	67.8617	76.3689	79.6893	76.9536	70.5271	83.6236	87.7917	1	0.775608	0.998483	0.961102	1.08159	1.12861	1.08987	0.998851	1.18433	1.24336
