# Supplementary material for: Time‐series transcriptomics and proteomics reveal alternative modes to decode p53 oscillations
Source: Mol Syst Biol. 2022 Mar 14;18(3):e10588. doi: 10.15252/msb.202110588 (PMC8919251; doi:10.15252/msb.202110588)
Supplement: Supplementary file 6 — Dataset EV4 [file MSB-18-e10588-s008.xlsx]

## Sheet: Dataset_Legend
Dataset EV4
Fitting parameters for the cognate proteins of up-regulated mRNA clusters #1-3 (see Fig EV1) under oscillatory p53 dynamics in Figure 3.
kd and kp values of 0 indicate the protein was not induced

## Sheet: Dataset_EV4
gene	mRNA cluster	kp_mRNA	kd_mRNA	R2 fitting mRNA	kp_prot	kd_prot	R2 fitting protein	R2 predicting protein in sustained
KLF3	1	0.429937	0.861681	0.326928	0.194137	0.213086	0.300197	0.83739
TMEM30A	1	0.142811	0.257487	0.292038	0.273819	0.264517	0.730964	0.89409
RBM38	1	0.346502	0.644221	0.549706	0.138542	0.190133	0.597716	0.349201
CDC42SE1	1	0.293021	0.527867	0.705993	0.0736009	0.0670827	0.673686	0.382133
ZFP36L1	1	0.430376	0.808134	0.393879	0	0	0	0
TRIM35	1	0.370287	0.628177	0.371559	0	0	0	0
AREG	1	0.466844	0.807833	0.481942	0.14193	0.179343	0.704828	0.653432
CSNK1G1	1	0.229124	0.466347	0.415315	0.053241	0.0223398	0.763979	0.914952
PCNA	1	0.286776	0.579578	0.369069	0.0819019	0.0813246	0.756856	0.773711
DNMBP	1	0.408823	0.636749	0.836959	0.02953	0.0290382	0.795559	0.0442867
SDC4	1	0.366982	0.623559	0.630984	0.259688	0.290327	0.85608	0.821874
PAX9	1	0.390482	0.636818	0.878054	0.0526675	0.0452935	0.331682	0
ANKH	1	0.228904	0.349804	0.219683	0	0	0	0
PLK2	1	0.431776	0.708959	0.788935	0.220582	0.206861	0.403489	0.091202
PRKAB1	1	0.525625	0.825489	0.5973	0.0535444	0.0679102	0.785042	0.859502
PTP4A1	1	0.484958	0.751221	0.762765	0.0168939	0.0160133	0.671793	0.557524
TNFRSF10A	1	0.798493	1.14073	0.675272	0.077216	0.0975105	0.732616	0.944311
TRIM32	1	0.451504	0.72678	0.913321	0.00946699	7.52541e-09	0.646737	0.942828
BCL3	1	0.498503	0.76885	0.505656	0.255191	0.295235	0.659087	0.425282
PALLD	1	0.417663	0.567088	0.577124	0.0398127	0.039378	0.863612	0.76679
TRAF4	1	0.532965	0.790338	0.926296	0.0906135	0.0961736	0.918219	0.969363
RRM2B	1	0.323789	0.427867	0.735276	0.100517	0.119305	0.936208	0.934035
TRIAP1	1	0.499208	0.685813	0.935509	0.132497	0.181948	0.348653	0
TNFAIP8	1	0.585238	0.778252	0.619358	0.0475023	0.0607224	0.500208	0.694916
C3orf52	1	0.615937	0.910598	0.838712	0	0	0	0
E2F7	1	0.741308	1.11955	0.661155	0.1373	0.0992579	0.966661	0.985874
BLOC1S2	1	0.356278	0.437907	0.899554	0.0222205	5.3634e-07	0.616333	0.27279
RALGDS	1	0.586289	0.795864	0.753085	0	0	0	0
PIDD1	1	0.279676	0.320778	0.516359	0	0	0	0
ARHGEF3	1	0.39697	0.537885	0.654133	0	0	0	0
IRF2BPL	1	0.18536	0.237219	0.1799	0.0880499	0.107803	0.926133	0.915263
FHL2	1	0.531841	0.704454	0.854432	0.0881379	0.0857295	0.958054	0.984228
XPC	1	0.585661	0.710911	0.804105	0.0452009	0.0439073	0.947646	0.960291
EPHA2	1	0.798134	0.942426	0.881094	0.078401	0.0952427	0.962865	0.964602
SUSD6	1	0.733283	0.891919	0.803878	0	0	0	0
SLC30A1	1	2.19701	2.36349	0.622577	0.0922219	0.0508946	0.972545	0.971118
ZNF337	1	0.460941	0.563247	0.926287	0	0	0	0
RAP2B	1	0.752033	0.91975	0.87032	0.0434494	0.063602	0.938867	0.947955
AEN	1	1.53101	1.70135	0.835204	0.340722	0.49813	0.943602	0.833228
TYMSOS	1	0.314324	0.337663	0.726257	0	0	0	0
PI4K2A	1	0.367451	0.412593	0.901391	0.0155205	0.0151207	0.860774	0.935311
RNF19B	1	0.99563	1.01427	0.906094	0	0	0	0
POLH	1	0.96858	0.90337	0.753023	0.119467	0.166619	0.902423	0.729024
ANKRA2	1	0.5626	0.593467	0.832839	0	0	0	0
DCP1B	1	0.781624	0.807369	0.875595	0.0508104	0.0554779	0.981574	0.855639
ZMAT3	1	0.419036	0.412781	0.816135	0	0	0	0
TIGAR	1	0.716445	0.675818	0.891292	0.0408756	0.0658789	0.840616	0.95809
IKBIP	1	0.502432	0.449517	0.898717	0.0140707	0.000546738	0.939866	0.957786
MDM2	1	1.22046	0.961736	0.793577	0.278523	0.353138	0.91432	0.961291
PHLDA1	1	1.17945	0.947958	0.691508	0	0	0	0
ATF3	1	2.72427	1.6312	0.359623	0	0	0	0
IER5	1	1.6762	1.68358	0.915348	0	0	0	0
PHLDA3	1	0.77004	0.710397	0.913937	0.253669	0.310743	0.972659	0.97771
SERTAD1	1	1.79352	1.56423	0.818373	0	0	0	0
PRICKLE2	1	1.5495	1.16773	0.870755	0	0	0	0
ID3	1	0.566975	0.449359	0.942317	0	0	0	0
SESN2	1	1.59995	1.15454	0.91654	0.0580309	0.108257	0.875265	0.984895
ACER2	1	0.98445	0.670058	0.774103	0	0	0	0
PLK3	1	2.4009	1.45664	0.658116	0	0	0	0
TNFRSF11B	1	1.41998	0.806413	0.695933	0.102418	0.184494	0.927837	0
LIF	1	2.59186	1.4265	0.730295	0	0	0	0
SESN1	1	1.50766	0.847401	0.890924	0.00223555	2.02289e-09	0.192973	0.972428
GDF15	1	2.45726	1.12904	0.813733	0.154122	0.348385	0.868198	0.972877
TNFRSF10C	1	0.929367	0.42347	0.903567	0.181883	0.336481	0.96294	0.930089
GADD45A	1	3.24781	1.26464	0.813925	0	0	0	0
FOSL1	1	4.32646	1.29694	0.559605	0.0449924	0.115766	0.942834	0.986936
BBC3	1	2.96346	1.12246	0.825343	0.0218994	0.0536071	0.905585	0.935121
TP53INP1	1	1.14154	0.376405	0.882135	0	0	0	0
CDKN1A	1	3.21155	0.811949	0.700343	0.0618947	0.137346	0.961355	0.985602
BTG2	1	5.19845	1.24878	0.81109	0	0	0	0
CYTH1	2	0.101603	0.192057	0.108001	0.0681209	0.082433	0.607955	0.176799
FBXO22	2	0.213013	0.360588	0.906925	0.0625866	0.0641368	0.801538	0.760463
MICALL1	2	0.175707	0.285599	0.718101	0.0101281	1.17801e-05	0.58978	0.00531494
TBC1D8	2	0.0657926	0.0812918	0.367479	0.043874	0.0429505	0.0597049	0
PRKX	2	0.104831	0.145483	0.724118	0.260217	0.321608	0.886638	0
CFLAR	2	0.198936	0.29542	0.793739	0	0	0	0
MRI1	2	0.24593	0.377098	0.906172	0.0573045	0.0724851	0.559116	0.366057
CTTNBP2NL	2	0.108549	0.141383	0.449618	0.0610978	0.0741474	0.385376	0.0920199
ISCU	2	0.146192	0.204525	0.937694	0.0185867	2.71758e-06	0.848257	0.865706
PPP4R1L	2	0.152165	0.2087	0.619885	0	0	0	0
OPTN	2	0.134392	0.175787	0.748606	0.137828	0.133289	0.922867	0.464398
RBMS1	2	0.111305	0.141441	0.810543	0.0146497	0.0053796	0.637881	0.633242
PLXNB2	2	0.153945	0.208328	0.794373	0.0700486	0.0575697	0.977044	0.964689
ASTN2	2	0.12962	0.144435	0.455022	0	0	0	0
CCNG1	2	0.144723	0.192059	0.746281	0	0	0	0
RABGGTA	2	0.102206	0.101744	0.867849	0.0710663	0.109814	0.695994	0.107055
CERS5	2	0.257516	0.34573	0.823104	1.38963	1.70888	0.708544	0.495153
STEAP3	2	0.139279	0.165653	0.814946	0.0409592	0.0392732	0.870835	0.936375
IRF5	2	0.295383	0.423255	0.81037	0	0	0	0
NABP1	2	0.265152	0.399118	0.465742	0	0	0	0
NR3C1	2	0.255956	0.34259	0.661264	0.0165128	0.0216413	0.136795	0.0106809
CMBL	2	0.140421	0.176382	0.876285	0.0283187	0.0335138	0.317764	0.806665
IFNGR2	2	0.346033	0.53796	0.791468	0	0	0	0
TCP11L1	2	0.218864	0.269192	0.646782	0	0	0	0
NTPCR	2	0.152062	0.18265	0.924157	0.0383838	0.0423439	0.824347	0.323887
BAX	2	0.117312	0.117891	0.959748	0.0670527	0.101436	0.798823	0.682362
CCDC90B	2	0.221584	0.259432	0.92282	0.0460317	0.0541942	0.960738	0.718361
CCDC71L	2	0.197332	0.241806	0.654908	0.00935045	0.00599777	0.297036	0
SFN	2	0.237609	0.28841	0.958661	0.0885166	0.143902	0.467321	0.00886192
EPAS1	2	0.0948963	0.0457136	0.908224	0	0	0	0
ZNF219	2	0.313902	0.393526	0.668383	0.154852	0.184556	0.405661	0
NINJ1	2	0.418584	0.524884	0.931865	0.165337	0.302356	0.545844	0.757238
HSPG2	2	0.137059	0.124791	0.669447	0.175196	0.202111	0.813691	1.32709e-05
TEP1	2	0.386249	0.464803	0.618933	0	0	0	0
DRAM1	2	0.440872	0.442127	0.810367	0	0	0	0
MAST4	2	0.29406	0.269045	0.67731	0.0453161	0.133428	0.725653	0.23205
ARVCF	2	0.241	0.19903	0.905139	0.0465692	0.0715025	0.767037	0.88152
SLC12A4	2	0.19708	0.159382	0.92747	0.0262735	0.0152205	0.943973	0.712118
DGKA	2	0.223806	0.186203	0.811877	0.0178096	1.39938e-05	0.9565	0.888211
DDB2	2	0.215355	0.13561	0.956269	0.0253453	8.98413e-09	0.973474	0.961025
ORAI3	2	0.245724	0.198946	0.894124	0	0	0	0
GRHL3	2	0.45744	0.309877	0.881905	0.184434	0.168927	0.990199	0.92013
MALL	2	0.302476	0.164793	0.849118	0	0	0	0
ELL2	2	0.762717	0.522852	0.58256	0	0	0	0
FDXR	2	0.407906	0.18825	0.974482	0.0283163	0.0413478	0.986419	0.954
SPATA18	2	0.392306	0.144927	0.864983	0	0	0	0
ALDH1A3	2	0.487564	0.0367642	0.895106	0.00588597	0.011211	0.199907	0.0901478
DDIT4	2	1.07307	0.42629	0.943253	0	0	0	0
NTN4	2	0.890328	0.220414	0.712459	0	0	0	0
GPR87	2	1.41132	0.550045	0.858963	0	0	0	0
RTN4RL1	3	0.0625239	0.15052	0.00869445	0.168692	0.138735	0.269979	0.00171922
MPRIP	3	0.0198074	7.49624e-08	0.453987	0.0965336	0.0890887	0.63137	0.773746
ZNF611	3	0.0128032	6.09439e-08	0.00699985	0	0	0	0
GPHN	3	0.000494456	1.96988e-07	0.196947	0.0920353	0.0929942	0.61348	0.143567
PLCD3	3	0.0172945	7.81327e-08	0.656645	0.0372624	0.0324592	0.784584	0.627369
ZFP90	3	0.0475862	0.048217	0.56947	0.0383489	0.0246718	0.556968	0.7172
FBXO33	3	0.0239785	5.54773e-05	0.874983	0.0927233	0.0885154	0.342489	0.460517
TMTC2	3	0.00946319	0.0179195	0.211099	6.56365e-06	0.0152739	0.616581	0.0212616
TMC7	3	0.0206155	1.17512e-06	0.721436	0.54907	0.476665	0.502308	0.0160336
HOXC13	3	0.0200671	8.45666e-08	0.671096	0.113778	0.127452	0.560958	0.870571
DENND2D	3	0.013255	6.13688e-08	0.707625	0.508025	0.530075	0.0662967	0.209754
FLYWCH1	3	0.0171768	3.53045e-08	0.654198	0	0	0	0
SPG11	3	0.0139893	1.42572e-08	0.1707	0.00888783	1.99087e-05	0.522779	0.0439929
RND3	3	0.0577974	0.0724768	0.75645	0.0617087	0.0287387	0.81122	0.475124
LHFPL2	3	0.0845975	0.104187	0.773363	0	0	0	0
ZNF436	3	0.0582527	0.0635904	0.790281	0	0	0	0
ARFGAP3	3	0.0191329	2.36249e-07	0.5264	0.00408346	1.34287e-05	0.000146452	0.0553473
FOXO6	3	0.0227782	3.41793e-07	0.632937	0	0	0	0
EPHA4	3	0.081664	0.130428	0.570671	0.0412446	0.0438169	0.440333	0.0278174
COL9A3	3	0.0194153	1.31884e-06	0.828972	1.12951	1.26983	0.55062	0.454015
RASAL1	3	0.0243275	9.91919e-08	0.669644	0.0102582	0.0009136	0.181433	0.374847
FBXO16	3	0.0265547	3.84915e-08	0.468098	0	0	0	0
BCL2L1	3	0.029642	3.43877e-08	0.917809	0.076324	0.083812	0.861184	0.705883
PTK7	3	0.0327835	1.29598e-07	0.889085	0.0135131	8.387e-09	0.894775	0.766418
TGFBI	3	0.0296062	2.8076e-08	0.656569	0	0	0	0
EPHB3	3	0.0342037	3.87328e-08	0.581476	0.0139675	3.52785e-09	0.812745	0.56985
FAM210B	3	0.0357956	0.0107714	0.970411	0	0	0	0
PTPRU	3	0.0946359	0.103573	0.674657	0.0483857	0.0273791	0.790348	0.866358
LRP5	3	0.0359664	6.59796e-08	0.823514	0.00547231	5.23008e-09	0.218286	0.38318
EPS8L2	3	0.0705119	0.0507487	0.876226	0.0660872	0.0749661	0.768172	0.268988
OVOL1	3	0.0326927	3.25101e-06	0.04073	0	0	0	0
GRB7	3	0.0372019	5.88198e-08	0.603777	0.0903225	0.0992029	0.102154	0.0449606
TSPAN1	3	0.0239631	1.07794e-07	0.847132	0.857171	0.717685	0.421173	0.418896
OCIAD2	3	0.0412216	0.0156808	0.662484	0.00696414	1.87484e-08	0.231503	0.606159
BCAS1	3	0.0192562	6.96425e-08	0.542561	0.0187222	0.020333	0.0293451	0.0911739
S100A11	3	0.0397465	0.00841062	0.984705	0.0832509	0.119488	0.0513904	0.0365402
TMEM229B	3	0.0700867	0.0542347	0.672415	0	0	0	0
RPS27L	3	0.0974253	0.0810517	0.918492	0.05356	0.0760714	0.665316	0.62765
KCNN4	3	0.0568402	2.44846e-06	0.894583	0.0957246	0.16408	0.43017	0.674886
PIK3R3	3	0.0662866	0.0208436	0.80226	0	0	0	0
KRT7	3	0.12805	0.109038	0.943306	0	0	0	0
MKNK2	3	0.084451	0.066322	0.979462	0.109204	0.141451	0.295968	0.852672
SYTL1	3	0.063317	6.68768e-07	0.886394	0.0243039	0.0134543	0.960533	0.760741
CAPN2	3	0.0579636	0.000101422	0.918107	0.031976	0.045734	0.239232	0.15632
GSN	3	0.0387112	2.38821e-08	0.8943	0.0655571	0.0976732	0.74557	0.378476
AMTN	3	0.120904	0.0996841	0.941419	0	0	0	0
TP53TG1	3	0.116765	0.0950177	0.914146	0	0	0	0
SPAG4	3	0.0434374	5.4199e-07	0.780865	0	0	0	0
THNSL2	3	0.0937165	0.0351734	0.830904	0	0	0	0
ANXA1	3	0.0642738	5.11836e-08	0.936705	0.0283092	0.054367	0.721802	0.707505
S100A6	3	0.125373	0.0726816	0.945594	0	0	0	0
CCNG2	3	0.100348	0.0225947	0.779025	0	0	0	0
SPNS2	3	0.0951863	2.23838e-07	0.910572	0	0	0	0
TRIM29	3	0.180338	2.7572e-07	0.826832	0	0	0	0
ACTA2	3	0.185101	0.0293374	0.924005	0.00342303	2.80334e-10	0.00753151	0.0511733
